# Supplementary material for: Climate dependent heating efficiency in the common lizard
Source: Ecol Evol. 2020 Jul 16;10(15):8007–17. doi: 10.1002/ece3.6241 (PMC7417243; doi:10.1002/ece3.6241)
Supplement: Supplementary file 2 — Supplementary Material [file ECE3-10-8007-s002.csv]

Pop	Id	Time	bT	T0	Corpu	T.init	SVL	T.room	T.tube	Elv	Mel	Tn	Tx	Rf
BEL	BEL131	0	11.5	7.8	0.25	11.5	52	25	29.5	1463	13.503	8.8	33.96	0.21
BEL	BEL131	1	15.7	12	0.25	11.5	52	25	29.5	1463	13.503	8.8	33.96	0.21
BEL	BEL131	2	20.1	16.4	0.25	11.5	52	25	29.5	1463	13.503	8.8	33.96	0.21
BEL	BEL131	3	22.1	18.4	0.25	11.5	52	25	29.5	1463	13.503	8.8	33.96	0.21
BEL	BEL131	4	22.3	18.6	0.25	11.5	52	25	29.5	1463	13.503	8.8	33.96	0.21
BEL	BEL131	5	23.8	20.1	0.25	11.5	52	25	29.5	1463	13.503	8.8	33.96	0.21
BEL	BEL131	6	25.5	21.8	0.25	11.5	52	25	29.5	1463	13.503	8.8	33.96	0.21
BEL	BEL131	7	26.5	22.8	0.25	11.5	52	25	29.5	1463	13.503	8.8	33.96	0.21
BEL	BEL131	8	27.1	23.4	0.25	11.5	52	25	29.5	1463	13.503	8.8	33.96	0.21
BEL	BEL131	9	28.3	24.6	0.25	11.5	52	25	29.5	1463	13.503	8.8	33.96	0.21
BEL	BEL131	10	29.3	25.6	0.25	11.5	52	25	29.5	1463	13.503	8.8	33.96	0.21
BEL	BEL131	11	29.7	26	0.25	11.5	52	25	29.5	1463	13.503	8.8	33.96	0.21
BEL	BEL131	12	30	26.3	0.25	11.5	52	25	29.5	1463	13.503	8.8	33.96	0.21
BEL	BEL132	0	9.4	3.5	0.13	9.4	54	25	30.8	1463	17.478	8.8	33.96	0.21
BEL	BEL132	1	16.1	10.2	0.13	9.4	54	25	30.8	1463	17.478	8.8	33.96	0.21
BEL	BEL132	2	18.6	12.7	0.13	9.4	54	25	30.8	1463	17.478	8.8	33.96	0.21
BEL	BEL132	3	19.9	14	0.13	9.4	54	25	30.8	1463	17.478	8.8	33.96	0.21
BEL	BEL132	4	24.6	18.7	0.13	9.4	54	25	30.8	1463	17.478	8.8	33.96	0.21
BEL	BEL132	5	25.6	19.7	0.13	9.4	54	25	30.8	1463	17.478	8.8	33.96	0.21
BEL	BEL132	6	27.3	21.4	0.13	9.4	54	25	30.8	1463	17.478	8.8	33.96	0.21
BEL	BEL132	7	28.9	23	0.13	9.4	54	25	30.8	1463	17.478	8.8	33.96	0.21
BEL	BEL132	8	29.6	23.7	0.13	9.4	54	25	30.8	1463	17.478	8.8	33.96	0.21
BEL	BEL132	9	30.3	24.4	0.13	9.4	54	25	30.8	1463	17.478	8.8	33.96	0.21
BEL	BEL132	10	30.9	25	0.13	9.4	54	25	30.8	1463	17.478	8.8	33.96	0.21
BEL	BEL132	11	32.1	26.2	0.13	9.4	54	25	30.8	1463	17.478	8.8	33.96	0.21
BEL	BEL132	12	32.8	26.9	0.13	9.4	54	25	30.8	1463	17.478	8.8	33.96	0.21
BEL	BEL134	0	10.3	3.2	0.2	10.3	55	25	31.5	1463	18.179	8.8	33.96	0.21
BEL	BEL134	1	14.6	7.5	0.2	10.3	55	25	31.5	1463	18.179	8.8	33.96	0.21
BEL	BEL134	2	18	10.9	0.2	10.3	55	25	31.5	1463	18.179	8.8	33.96	0.21
BEL	BEL134	3	20.3	13.2	0.2	10.3	55	25	31.5	1463	18.179	8.8	33.96	0.21
BEL	BEL134	4	21.3	14.2	0.2	10.3	55	25	31.5	1463	18.179	8.8	33.96	0.21
BEL	BEL134	5	23.8	16.7	0.2	10.3	55	25	31.5	1463	18.179	8.8	33.96	0.21
BEL	BEL134	6	24.5	17.4	0.2	10.3	55	25	31.5	1463	18.179	8.8	33.96	0.21
BEL	BEL134	7	26.2	19.1	0.2	10.3	55	25	31.5	1463	18.179	8.8	33.96	0.21
BEL	BEL134	8	27	19.9	0.2	10.3	55	25	31.5	1463	18.179	8.8	33.96	0.21
BEL	BEL134	9	29	21.9	0.2	10.3	55	25	31.5	1463	18.179	8.8	33.96	0.21
BEL	BEL134	10	29.8	22.7	0.2	10.3	55	25	31.5	1463	18.179	8.8	33.96	0.21
BEL	BEL134	11	30.4	23.3	0.2	10.3	55	25	31.5	1463	18.179	8.8	33.96	0.21
BEL	BEL134	12	31.3	24.2	0.2	10.3	55	25	31.5	1463	18.179	8.8	33.96	0.21
BEL	BEL137	0	9.9	0	0.09	9.9	52	26.5	31.5	1463	13.965	8.8	33.96	0.21
BEL	BEL137	1	14.7	4.8	0.09	9.9	52	26.5	31.5	1463	13.965	8.8	33.96	0.21
BEL	BEL137	2	18.2	8.3	0.09	9.9	52	26.5	31.5	1463	13.965	8.8	33.96	0.21
BEL	BEL137	3	20.3	10.4	0.09	9.9	52	26.5	31.5	1463	13.965	8.8	33.96	0.21
BEL	BEL137	4	22.8	12.9	0.09	9.9	52	26.5	31.5	1463	13.965	8.8	33.96	0.21
BEL	BEL137	5	23.9	14	0.09	9.9	52	26.5	31.5	1463	13.965	8.8	33.96	0.21
BEL	BEL137	6	26.5	16.6	0.09	9.9	52	26.5	31.5	1463	13.965	8.8	33.96	0.21
BEL	BEL137	7	27	17.1	0.09	9.9	52	26.5	31.5	1463	13.965	8.8	33.96	0.21
BEL	BEL137	8	29	19.1	0.09	9.9	52	26.5	31.5	1463	13.965	8.8	33.96	0.21
BEL	BEL137	9	29.7	19.8	0.09	9.9	52	26.5	31.5	1463	13.965	8.8	33.96	0.21
BEL	BEL137	10	30.8	20.9	0.09	9.9	52	26.5	31.5	1463	13.965	8.8	33.96	0.21
BEL	BEL137	11	31.8	21.9	0.09	9.9	52	26.5	31.5	1463	13.965	8.8	33.96	0.21
BEL	BEL137	12	32.4	22.5	0.09	9.9	52	26.5	31.5	1463	13.965	8.8	33.96	0.21
BEL	BEL143+0	0	10.5	3.7	0.32	10.5	52	25	31.5	1463	26.685	8.8	33.96	0.21
BEL	BEL143+0	1	17.9	11.1	0.32	10.5	52	25	31.5	1463	26.685	8.8	33.96	0.21
BEL	BEL143+0	2	19.3	12.5	0.32	10.5	52	25	31.5	1463	26.685	8.8	33.96	0.21
BEL	BEL143+0	3	22.1	15.3	0.32	10.5	52	25	31.5	1463	26.685	8.8	33.96	0.21
BEL	BEL143+0	4	25.3	18.5	0.32	10.5	52	25	31.5	1463	26.685	8.8	33.96	0.21
BEL	BEL143+0	5	27.5	20.7	0.32	10.5	52	25	31.5	1463	26.685	8.8	33.96	0.21
BEL	BEL143+0	6	28.5	21.7	0.32	10.5	52	25	31.5	1463	26.685	8.8	33.96	0.21
BEL	BEL143+0	7	28.8	22	0.32	10.5	52	25	31.5	1463	26.685	8.8	33.96	0.21
BEL	BEL143+0	8	31.3	24.5	0.32	10.5	52	25	31.5	1463	26.685	8.8	33.96	0.21
BEL	BEL143+0	9	31.1	24.3	0.32	10.5	52	25	31.5	1463	26.685	8.8	33.96	0.21
BEL	BEL143+0	10	32.5	25.7	0.32	10.5	52	25	31.5	1463	26.685	8.8	33.96	0.21
BEL	BEL143+0	11	33.5	26.7	0.32	10.5	52	25	31.5	1463	26.685	8.8	33.96	0.21
BEL	BEL143+0	12	33.6	26.8	0.32	10.5	52	25	31.5	1463	26.685	8.8	33.96	0.21
BEL	BEL146	0	9.8	3.5	0.39	9.8	55	25	32	1463	16.42	8.8	33.96	0.21
BEL	BEL146	1	14.2	7.9	0.39	9.8	55	25	32	1463	16.42	8.8	33.96	0.21
BEL	BEL146	2	19.8	13.5	0.39	9.8	55	25	32	1463	16.42	8.8	33.96	0.21
BEL	BEL146	3	22.7	16.4	0.39	9.8	55	25	32	1463	16.42	8.8	33.96	0.21
BEL	BEL146	4	24.1	17.8	0.39	9.8	55	25	32	1463	16.42	8.8	33.96	0.21
BEL	BEL146	5	25.6	19.3	0.39	9.8	55	25	32	1463	16.42	8.8	33.96	0.21
BEL	BEL146	6	26.4	20.1	0.39	9.8	55	25	32	1463	16.42	8.8	33.96	0.21
BEL	BEL146	7	27.9	21.6	0.39	9.8	55	25	32	1463	16.42	8.8	33.96	0.21
BEL	BEL146	8	29.2	22.9	0.39	9.8	55	25	32	1463	16.42	8.8	33.96	0.21
BEL	BEL146	9	30.3	24	0.39	9.8	55	25	32	1463	16.42	8.8	33.96	0.21
BEL	BEL146	10	31.2	24.9	0.39	9.8	55	25	32	1463	16.42	8.8	33.96	0.21
BEL	BEL146	11	32.2	25.9	0.39	9.8	55	25	32	1463	16.42	8.8	33.96	0.21
BEL	BEL146	12	33.2	26.9	0.39	9.8	55	25	32	1463	16.42	8.8	33.96	0.21
BEL	BEL148+2	0	10.7	6.2	0.39	10.7	57	24.5	28.2	1463	20.623	8.8	33.96	0.21
BEL	BEL148+2	1	16.7	12.2	0.39	10.7	57	24.5	28.2	1463	20.623	8.8	33.96	0.21
BEL	BEL148+2	2	19	14.5	0.39	10.7	57	24.5	28.2	1463	20.623	8.8	33.96	0.21
BEL	BEL148+2	3	21.2	16.7	0.39	10.7	57	24.5	28.2	1463	20.623	8.8	33.96	0.21
BEL	BEL148+2	4	21	16.5	0.39	10.7	57	24.5	28.2	1463	20.623	8.8	33.96	0.21
BEL	BEL148+2	5	23.7	19.2	0.39	10.7	57	24.5	28.2	1463	20.623	8.8	33.96	0.21
BEL	BEL148+2	6	24.3	19.8	0.39	10.7	57	24.5	28.2	1463	20.623	8.8	33.96	0.21
BEL	BEL148+2	7	25.8	21.3	0.39	10.7	57	24.5	28.2	1463	20.623	8.8	33.96	0.21
BEL	BEL148+2	8	26.3	21.8	0.39	10.7	57	24.5	28.2	1463	20.623	8.8	33.96	0.21
BEL	BEL148+2	9	27.7	23.2	0.39	10.7	57	24.5	28.2	1463	20.623	8.8	33.96	0.21
BEL	BEL148+2	10	28.1	23.6	0.39	10.7	57	24.5	28.2	1463	20.623	8.8	33.96	0.21
BEL	BEL148+2	11	29.3	24.8	0.39	10.7	57	24.5	28.2	1463	20.623	8.8	33.96	0.21
BEL	BEL148+2	12	29.9	25.4	0.39	10.7	57	24.5	28.2	1463	20.623	8.8	33.96	0.21
BEL	BEL154+9	0	10.5	0	0.36	10.5	52	26.5	32.5	1463	12.641	8.8	33.96	0.21
BEL	BEL154+9	1	15.6	5.1	0.36	10.5	52	26.5	32.5	1463	12.641	8.8	33.96	0.21
BEL	BEL154+9	2	18.8	8.3	0.36	10.5	52	26.5	32.5	1463	12.641	8.8	33.96	0.21
BEL	BEL154+9	3	23	12.5	0.36	10.5	52	26.5	32.5	1463	12.641	8.8	33.96	0.21
BEL	BEL154+9	4	24.3	13.8	0.36	10.5	52	26.5	32.5	1463	12.641	8.8	33.96	0.21
BEL	BEL154+9	5	25.9	15.4	0.36	10.5	52	26.5	32.5	1463	12.641	8.8	33.96	0.21
BEL	BEL154+9	6	28.1	17.6	0.36	10.5	52	26.5	32.5	1463	12.641	8.8	33.96	0.21
BEL	BEL154+9	7	30.2	19.7	0.36	10.5	52	26.5	32.5	1463	12.641	8.8	33.96	0.21
BEL	BEL154+9	8	32.4	21.9	0.36	10.5	52	26.5	32.5	1463	12.641	8.8	33.96	0.21
BEL	BEL154+9	9	33.2	22.7	0.36	10.5	52	26.5	32.5	1463	12.641	8.8	33.96	0.21
BEL	BEL154+9	10	34.3	23.8	0.36	10.5	52	26.5	32.5	1463	12.641	8.8	33.96	0.21
BEL	BEL154+9	11	35.4	24.9	0.36	10.5	52	26.5	32.5	1463	12.641	8.8	33.96	0.21
BEL	BEL154+9	12	36	25.5	0.36	10.5	52	26.5	32.5	1463	12.641	8.8	33.96	0.21
BEL	BEL155+9	0	9.5	3.5	0.1	9.5	57	24.5	30.5	1463	16.892	8.8	33.96	0.21
BEL	BEL155+9	1	12.1	6.1	0.1	9.5	57	24.5	30.5	1463	16.892	8.8	33.96	0.21
BEL	BEL155+9	2	17.1	11.1	0.1	9.5	57	24.5	30.5	1463	16.892	8.8	33.96	0.21
BEL	BEL155+9	3	19.9	13.9	0.1	9.5	57	24.5	30.5	1463	16.892	8.8	33.96	0.21
BEL	BEL155+9	4	21.7	15.7	0.1	9.5	57	24.5	30.5	1463	16.892	8.8	33.96	0.21
BEL	BEL155+9	5	23.5	17.5	0.1	9.5	57	24.5	30.5	1463	16.892	8.8	33.96	0.21
BEL	BEL155+9	6	25.3	19.3	0.1	9.5	57	24.5	30.5	1463	16.892	8.8	33.96	0.21
BEL	BEL155+9	7	26.6	20.6	0.1	9.5	57	24.5	30.5	1463	16.892	8.8	33.96	0.21
BEL	BEL155+9	8	28	22	0.1	9.5	57	24.5	30.5	1463	16.892	8.8	33.96	0.21
BEL	BEL155+9	9	29.1	23.1	0.1	9.5	57	24.5	30.5	1463	16.892	8.8	33.96	0.21
BEL	BEL155+9	10	30.6	24.6	0.1	9.5	57	24.5	30.5	1463	16.892	8.8	33.96	0.21
BEL	BEL155+9	11	31	25	0.1	9.5	57	24.5	30.5	1463	16.892	8.8	33.96	0.21
BEL	BEL155+9	12	31.9	25.9	0.1	9.5	57	24.5	30.5	1463	16.892	8.8	33.96	0.21
BEL	BEL172+50	0	11	3.5	0.09	11	56	24.5	30.2	1463	31.101	8.8	33.96	0.21
BEL	BEL172+50	1	14.6	7.1	0.09	11	56	24.5	30.2	1463	31.101	8.8	33.96	0.21
BEL	BEL172+50	2	19.1	11.6	0.09	11	56	24.5	30.2	1463	31.101	8.8	33.96	0.21
BEL	BEL172+50	3	21.8	14.3	0.09	11	56	24.5	30.2	1463	31.101	8.8	33.96	0.21
BEL	BEL172+50	4	22.4	14.9	0.09	11	56	24.5	30.2	1463	31.101	8.8	33.96	0.21
BEL	BEL172+50	5	25.4	17.9	0.09	11	56	24.5	30.2	1463	31.101	8.8	33.96	0.21
BEL	BEL172+50	6	26.7	19.2	0.09	11	56	24.5	30.2	1463	31.101	8.8	33.96	0.21
BEL	BEL172+50	7	27.8	20.3	0.09	11	56	24.5	30.2	1463	31.101	8.8	33.96	0.21
BEL	BEL172+50	8	29.1	21.6	0.09	11	56	24.5	30.2	1463	31.101	8.8	33.96	0.21
BEL	BEL172+50	9	29.8	22.3	0.09	11	56	24.5	30.2	1463	31.101	8.8	33.96	0.21
BEL	BEL172+50	10	31.2	23.7	0.09	11	56	24.5	30.2	1463	31.101	8.8	33.96	0.21
BEL	BEL172+50	11	31.5	24	0.09	11	56	24.5	30.2	1463	31.101	8.8	33.96	0.21
BEL	BEL172+50	12	32.3	24.8	0.09	11	56	24.5	30.2	1463	31.101	8.8	33.96	0.21
BON	BON409	0	8.6	0	0.51	8.6	57	25.5	32.4	1397	27.406	9.73	24.46	2.12
BON	BON409	1	12.3	3.7	0.51	8.6	57	25.5	32.4	1397	27.406	9.73	24.46	2.12
BON	BON409	2	15.6	7	0.51	8.6	57	25.5	32.4	1397	27.406	9.73	24.46	2.12
BON	BON409	3	18.7	10.1	0.51	8.6	57	25.5	32.4	1397	27.406	9.73	24.46	2.12
BON	BON409	4	20.8	12.2	0.51	8.6	57	25.5	32.4	1397	27.406	9.73	24.46	2.12
BON	BON409	5	22.7	14.1	0.51	8.6	57	25.5	32.4	1397	27.406	9.73	24.46	2.12
BON	BON409	6	24.1	15.5	0.51	8.6	57	25.5	32.4	1397	27.406	9.73	24.46	2.12
BON	BON409	7	25.9	17.3	0.51	8.6	57	25.5	32.4	1397	27.406	9.73	24.46	2.12
BON	BON409	8	27.1	18.5	0.51	8.6	57	25.5	32.4	1397	27.406	9.73	24.46	2.12
BON	BON409	9	28.2	19.6	0.51	8.6	57	25.5	32.4	1397	27.406	9.73	24.46	2.12
BON	BON409	10	29.5	20.9	0.51	8.6	57	25.5	32.4	1397	27.406	9.73	24.46	2.12
BON	BON409	11	30.6	22	0.51	8.6	57	25.5	32.4	1397	27.406	9.73	24.46	2.12
BON	BON409	12	31.1	22.5	0.51	8.6	57	25.5	32.4	1397	27.406	9.73	24.46	2.12
BON	BON410	0	9.3	2.9	0.05	9.3	52	26	30.8	1397	18.543	9.73	24.46	2.12
BON	BON410	1	15	8.6	0.05	9.3	52	26	30.8	1397	18.543	9.73	24.46	2.12
BON	BON410	2	17.8	11.4	0.05	9.3	52	26	30.8	1397	18.543	9.73	24.46	2.12
BON	BON410	3	20.8	14.4	0.05	9.3	52	26	30.8	1397	18.543	9.73	24.46	2.12
BON	BON410	4	22	15.6	0.05	9.3	52	26	30.8	1397	18.543	9.73	24.46	2.12
BON	BON410	5	24	17.6	0.05	9.3	52	26	30.8	1397	18.543	9.73	24.46	2.12
BON	BON410	6	24.3	17.9	0.05	9.3	52	26	30.8	1397	18.543	9.73	24.46	2.12
BON	BON410	7	25.9	19.5	0.05	9.3	52	26	30.8	1397	18.543	9.73	24.46	2.12
BON	BON410	8	26.3	19.9	0.05	9.3	52	26	30.8	1397	18.543	9.73	24.46	2.12
BON	BON410	9	27.5	21.1	0.05	9.3	52	26	30.8	1397	18.543	9.73	24.46	2.12
BON	BON410	10	28.3	21.9	0.05	9.3	52	26	30.8	1397	18.543	9.73	24.46	2.12
BON	BON410	11	29.4	23	0.05	9.3	52	26	30.8	1397	18.543	9.73	24.46	2.12
BON	BON410	12	30	23.6	0.05	9.3	52	26	30.8	1397	18.543	9.73	24.46	2.12
BON	BON411	0	9.6	4.6	0.54	9.6	56	26	31.7	1397	9.462	9.73	24.46	2.12
BON	BON411	1	14.1	9.1	0.54	9.6	56	26	31.7	1397	9.462	9.73	24.46	2.12
BON	BON411	2	19.9	14.9	0.54	9.6	56	26	31.7	1397	9.462	9.73	24.46	2.12
BON	BON411	3	22.8	17.8	0.54	9.6	56	26	31.7	1397	9.462	9.73	24.46	2.12
BON	BON411	4	24.8	19.8	0.54	9.6	56	26	31.7	1397	9.462	9.73	24.46	2.12
BON	BON411	5	26.7	21.7	0.54	9.6	56	26	31.7	1397	9.462	9.73	24.46	2.12
BON	BON411	6	27.2	22.2	0.54	9.6	56	26	31.7	1397	9.462	9.73	24.46	2.12
BON	BON411	7	29.5	24.5	0.54	9.6	56	26	31.7	1397	9.462	9.73	24.46	2.12
BON	BON411	8	29.9	24.9	0.54	9.6	56	26	31.7	1397	9.462	9.73	24.46	2.12
BON	BON411	9	31.6	26.6	0.54	9.6	56	26	31.7	1397	9.462	9.73	24.46	2.12
BON	BON411	10	32.6	27.6	0.54	9.6	56	26	31.7	1397	9.462	9.73	24.46	2.12
BON	BON411	11	33.4	28.4	0.54	9.6	56	26	31.7	1397	9.462	9.73	24.46	2.12
BON	BON411	12	34.1	29.1	0.54	9.6	56	26	31.7	1397	9.462	9.73	24.46	2.12
BON	BON413	0	12.6	0	0.37	12.6	56	26.5	32.7	1397	21.72	9.73	24.46	2.12
BON	BON413	1	15.4	2.8	0.37	12.6	56	26.5	32.7	1397	21.72	9.73	24.46	2.12
BON	BON413	2	21.3	8.7	0.37	12.6	56	26.5	32.7	1397	21.72	9.73	24.46	2.12
BON	BON413	3	22.1	9.5	0.37	12.6	56	26.5	32.7	1397	21.72	9.73	24.46	2.12
BON	BON413	4	23.5	10.9	0.37	12.6	56	26.5	32.7	1397	21.72	9.73	24.46	2.12
BON	BON413	5	25	12.4	0.37	12.6	56	26.5	32.7	1397	21.72	9.73	24.46	2.12
BON	BON413	6	26.5	13.9	0.37	12.6	56	26.5	32.7	1397	21.72	9.73	24.46	2.12
BON	BON413	7	27.3	14.7	0.37	12.6	56	26.5	32.7	1397	21.72	9.73	24.46	2.12
BON	BON413	8	28.4	15.8	0.37	12.6	56	26.5	32.7	1397	21.72	9.73	24.46	2.12
BON	BON413	9	29.7	17.1	0.37	12.6	56	26.5	32.7	1397	21.72	9.73	24.46	2.12
BON	BON413	10	30.7	18.1	0.37	12.6	56	26.5	32.7	1397	21.72	9.73	24.46	2.12
BON	BON413	11	31.7	19.1	0.37	12.6	56	26.5	32.7	1397	21.72	9.73	24.46	2.12
BON	BON413	12	32.6	20	0.37	12.6	56	26.5	32.7	1397	21.72	9.73	24.46	2.12
BON	BON414	0	11.6	0	0.17	11.6	53	26.5	32.7	1397	20.525	9.73	24.46	2.12
BON	BON414	1	14.9	3.3	0.17	11.6	53	26.5	32.7	1397	20.525	9.73	24.46	2.12
BON	BON414	2	21.8	10.2	0.17	11.6	53	26.5	32.7	1397	20.525	9.73	24.46	2.12
BON	BON414	3	22	10.4	0.17	11.6	53	26.5	32.7	1397	20.525	9.73	24.46	2.12
BON	BON414	4	23.4	11.8	0.17	11.6	53	26.5	32.7	1397	20.525	9.73	24.46	2.12
BON	BON414	5	25.5	13.9	0.17	11.6	53	26.5	32.7	1397	20.525	9.73	24.46	2.12
BON	BON414	6	26.7	15.1	0.17	11.6	53	26.5	32.7	1397	20.525	9.73	24.46	2.12
BON	BON414	7	28.1	16.5	0.17	11.6	53	26.5	32.7	1397	20.525	9.73	24.46	2.12
BON	BON414	8	28.8	17.2	0.17	11.6	53	26.5	32.7	1397	20.525	9.73	24.46	2.12
BON	BON414	9	30.1	18.5	0.17	11.6	53	26.5	32.7	1397	20.525	9.73	24.46	2.12
BON	BON414	10	31.1	19.5	0.17	11.6	53	26.5	32.7	1397	20.525	9.73	24.46	2.12
BON	BON414	11	31.3	19.7	0.17	11.6	53	26.5	32.7	1397	20.525	9.73	24.46	2.12
BON	BON414	12	32.8	21.2	0.17	11.6	53	26.5	32.7	1397	20.525	9.73	24.46	2.12
BON	BON415	0	12.3	0	0.37	12.3	54	26.5	32.5	1397	44.242	9.73	24.46	2.12
BON	BON415	1	15.7	3.4	0.37	12.3	54	26.5	32.5	1397	44.242	9.73	24.46	2.12
BON	BON415	2	22	9.7	0.37	12.3	54	26.5	32.5	1397	44.242	9.73	24.46	2.12
BON	BON415	3	22.9	10.6	0.37	12.3	54	26.5	32.5	1397	44.242	9.73	24.46	2.12
BON	BON415	4	24.9	12.6	0.37	12.3	54	26.5	32.5	1397	44.242	9.73	24.46	2.12
BON	BON415	5	26.1	13.8	0.37	12.3	54	26.5	32.5	1397	44.242	9.73	24.46	2.12
BON	BON415	6	27.1	14.8	0.37	12.3	54	26.5	32.5	1397	44.242	9.73	24.46	2.12
BON	BON415	7	29.4	17.1	0.37	12.3	54	26.5	32.5	1397	44.242	9.73	24.46	2.12
BON	BON415	8	30.1	17.8	0.37	12.3	54	26.5	32.5	1397	44.242	9.73	24.46	2.12
BON	BON415	9	31.4	19.1	0.37	12.3	54	26.5	32.5	1397	44.242	9.73	24.46	2.12
BON	BON415	10	32.2	19.9	0.37	12.3	54	26.5	32.5	1397	44.242	9.73	24.46	2.12
BON	BON415	11	33.3	21	0.37	12.3	54	26.5	32.5	1397	44.242	9.73	24.46	2.12
BON	BON415	12	34.1	21.8	0.37	12.3	54	26.5	32.5	1397	44.242	9.73	24.46	2.12
BON	BON416+3	0	11	3.3	0.65	11	57	26	31.6	1397	24.518	9.73	24.46	2.12
BON	BON416+3	1	15.4	7.7	0.65	11	57	26	31.6	1397	24.518	9.73	24.46	2.12
BON	BON416+3	2	18.9	11.2	0.65	11	57	26	31.6	1397	24.518	9.73	24.46	2.12
BON	BON416+3	3	23	15.3	0.65	11	57	26	31.6	1397	24.518	9.73	24.46	2.12
BON	BON416+3	4	24	16.3	0.65	11	57	26	31.6	1397	24.518	9.73	24.46	2.12
BON	BON416+3	5	25.9	18.2	0.65	11	57	26	31.6	1397	24.518	9.73	24.46	2.12
BON	BON416+3	6	27.4	19.7	0.65	11	57	26	31.6	1397	24.518	9.73	24.46	2.12
BON	BON416+3	7	28.7	21	0.65	11	57	26	31.6	1397	24.518	9.73	24.46	2.12
BON	BON416+3	8	29.5	21.8	0.65	11	57	26	31.6	1397	24.518	9.73	24.46	2.12
BON	BON416+3	9	31	23.3	0.65	11	57	26	31.6	1397	24.518	9.73	24.46	2.12
BON	BON416+3	10	31.5	23.8	0.65	11	57	26	31.6	1397	24.518	9.73	24.46	2.12
BON	BON416+3	11	32.4	24.7	0.65	11	57	26	31.6	1397	24.518	9.73	24.46	2.12
BON	BON416+3	12	32.8	25.1	0.65	11	57	26	31.6	1397	24.518	9.73	24.46	2.12
BON	BON417	0	7.9	0	0.74	7.9	55	27	32.4	1397	20.455	9.73	24.46	2.12
BON	BON417	1	12.7	4.8	0.74	7.9	55	27	32.4	1397	20.455	9.73	24.46	2.12
BON	BON417	2	17.3	9.4	0.74	7.9	55	27	32.4	1397	20.455	9.73	24.46	2.12
BON	BON417	3	21.7	13.8	0.74	7.9	55	27	32.4	1397	20.455	9.73	24.46	2.12
BON	BON417	4	24.6	16.7	0.74	7.9	55	27	32.4	1397	20.455	9.73	24.46	2.12
BON	BON417	5	26.2	18.3	0.74	7.9	55	27	32.4	1397	20.455	9.73	24.46	2.12
BON	BON417	6	27.7	19.8	0.74	7.9	55	27	32.4	1397	20.455	9.73	24.46	2.12
BON	BON417	7	29.2	21.3	0.74	7.9	55	27	32.4	1397	20.455	9.73	24.46	2.12
BON	BON417	8	30.1	22.2	0.74	7.9	55	27	32.4	1397	20.455	9.73	24.46	2.12
BON	BON417	9	31.6	23.7	0.74	7.9	55	27	32.4	1397	20.455	9.73	24.46	2.12
BON	BON417	10	33.4	25.5	0.74	7.9	55	27	32.4	1397	20.455	9.73	24.46	2.12
BON	BON417	11	33.9	26	0.74	7.9	55	27	32.4	1397	20.455	9.73	24.46	2.12
BON	BON417	12	34.9	27	0.74	7.9	55	27	32.4	1397	20.455	9.73	24.46	2.12
BON	BON418	0	7.3	0	0.41	7.3	55	27	31.5	1397	17.354	9.73	24.46	2.12
BON	BON418	1	13.3	6	0.41	7.3	55	27	31.5	1397	17.354	9.73	24.46	2.12
BON	BON418	2	18.2	10.9	0.41	7.3	55	27	31.5	1397	17.354	9.73	24.46	2.12
BON	BON418	3	21.7	14.4	0.41	7.3	55	27	31.5	1397	17.354	9.73	24.46	2.12
BON	BON418	4	22.8	15.5	0.41	7.3	55	27	31.5	1397	17.354	9.73	24.46	2.12
BON	BON418	5	25.4	18.1	0.41	7.3	55	27	31.5	1397	17.354	9.73	24.46	2.12
BON	BON418	6	27.5	20.2	0.41	7.3	55	27	31.5	1397	17.354	9.73	24.46	2.12
BON	BON418	7	28.1	20.8	0.41	7.3	55	27	31.5	1397	17.354	9.73	24.46	2.12
BON	BON418	8	30.6	23.3	0.41	7.3	55	27	31.5	1397	17.354	9.73	24.46	2.12
BON	BON418	9	32.4	25.1	0.41	7.3	55	27	31.5	1397	17.354	9.73	24.46	2.12
BON	BON418	10	33.4	26.1	0.41	7.3	55	27	31.5	1397	17.354	9.73	24.46	2.12
BON	BON418	11	34.2	26.9	0.41	7.3	55	27	31.5	1397	17.354	9.73	24.46	2.12
BON	BON418	12	31.7	24.4	0.41	7.3	55	27	31.5	1397	17.354	9.73	24.46	2.12
CARM	CARM1297	0	10.5	3.9	0.29	10.5	48	25.5	28.9	1267	26.207	9.68	32.97	1.98
CARM	CARM1297	1	15.3	8.7	0.29	10.5	48	25.5	28.9	1267	26.207	9.68	32.97	1.98
CARM	CARM1297	2	18.4	11.8	0.29	10.5	48	25.5	28.9	1267	26.207	9.68	32.97	1.98
CARM	CARM1297	3	22.3	15.7	0.29	10.5	48	25.5	28.9	1267	26.207	9.68	32.97	1.98
CARM	CARM1297	4	25.6	19	0.29	10.5	48	25.5	28.9	1267	26.207	9.68	32.97	1.98
CARM	CARM1297	5	26.8	20.2	0.29	10.5	48	25.5	28.9	1267	26.207	9.68	32.97	1.98
CARM	CARM1297	6	27.3	20.7	0.29	10.5	48	25.5	28.9	1267	26.207	9.68	32.97	1.98
CARM	CARM1297	7	30.1	23.5	0.29	10.5	48	25.5	28.9	1267	26.207	9.68	32.97	1.98
CARM	CARM1297	8	32.4	25.8	0.29	10.5	48	25.5	28.9	1267	26.207	9.68	32.97	1.98
CARM	CARM1297	9	32.7	26.1	0.29	10.5	48	25.5	28.9	1267	26.207	9.68	32.97	1.98
CARM	CARM1297	10	33.8	27.2	0.29	10.5	48	25.5	28.9	1267	26.207	9.68	32.97	1.98
CARM	CARM1297	11	33.6	27	0.29	10.5	48	25.5	28.9	1267	26.207	9.68	32.97	1.98
CARM	CARM1297	12	34.7	28.1	0.29	10.5	48	25.5	28.9	1267	26.207	9.68	32.97	1.98
CARM	CARM294+9	0	10.6	5.2	0.46	10.6	55	26	32.1	1267	31.938	9.68	32.97	1.98
CARM	CARM294+9	1	16.3	10.9	0.46	10.6	55	26	32.1	1267	31.938	9.68	32.97	1.98
CARM	CARM294+9	2	18.8	13.4	0.46	10.6	55	26	32.1	1267	31.938	9.68	32.97	1.98
CARM	CARM294+9	3	21	15.6	0.46	10.6	55	26	32.1	1267	31.938	9.68	32.97	1.98
CARM	CARM294+9	4	22.3	16.9	0.46	10.6	55	26	32.1	1267	31.938	9.68	32.97	1.98
CARM	CARM294+9	5	25.4	20	0.46	10.6	55	26	32.1	1267	31.938	9.68	32.97	1.98
CARM	CARM294+9	6	27.9	22.5	0.46	10.6	55	26	32.1	1267	31.938	9.68	32.97	1.98
CARM	CARM294+9	7	28.8	23.4	0.46	10.6	55	26	32.1	1267	31.938	9.68	32.97	1.98
CARM	CARM294+9	8	29.1	23.7	0.46	10.6	55	26	32.1	1267	31.938	9.68	32.97	1.98
CARM	CARM294+9	9	30	24.6	0.46	10.6	55	26	32.1	1267	31.938	9.68	32.97	1.98
CARM	CARM294+9	10	31.1	25.7	0.46	10.6	55	26	32.1	1267	31.938	9.68	32.97	1.98
CARM	CARM294+9	11	31.5	26.1	0.46	10.6	55	26	32.1	1267	31.938	9.68	32.97	1.98
CARM	CARM294+9	12	32	26.6	0.46	10.6	55	26	32.1	1267	31.938	9.68	32.97	1.98
CARM	CARM487	0	9	3.4	0.31	9	55	25.5	31	1267	25.176	9.68	32.97	1.98
CARM	CARM487	1	13.2	7.6	0.31	9	55	25.5	31	1267	25.176	9.68	32.97	1.98
CARM	CARM487	2	16.6	11	0.31	9	55	25.5	31	1267	25.176	9.68	32.97	1.98
CARM	CARM487	3	18.2	12.6	0.31	9	55	25.5	31	1267	25.176	9.68	32.97	1.98
CARM	CARM487	4	21.6	16	0.31	9	55	25.5	31	1267	25.176	9.68	32.97	1.98
CARM	CARM487	5	23.9	18.3	0.31	9	55	25.5	31	1267	25.176	9.68	32.97	1.98
CARM	CARM487	6	25.9	20.3	0.31	9	55	25.5	31	1267	25.176	9.68	32.97	1.98
CARM	CARM487	7	27.3	21.7	0.31	9	55	25.5	31	1267	25.176	9.68	32.97	1.98
CARM	CARM487	8	29.3	23.7	0.31	9	55	25.5	31	1267	25.176	9.68	32.97	1.98
CARM	CARM487	9	29.7	24.1	0.31	9	55	25.5	31	1267	25.176	9.68	32.97	1.98
CARM	CARM487	10	31.2	25.6	0.31	9	55	25.5	31	1267	25.176	9.68	32.97	1.98
CARM	CARM487	11	31.4	25.8	0.31	9	55	25.5	31	1267	25.176	9.68	32.97	1.98
CARM	CARM487	12	32.5	26.9	0.31	9	55	25.5	31	1267	25.176	9.68	32.97	1.98
CARM	CARM488	0	7.3	0	0.4	7.3	48	26	31.7	1267	17.345	9.68	32.97	1.98
CARM	CARM488	1	13.3	6	0.4	7.3	48	26	31.7	1267	17.345	9.68	32.97	1.98
CARM	CARM488	2	19.3	12	0.4	7.3	48	26	31.7	1267	17.345	9.68	32.97	1.98
CARM	CARM488	3	23.1	15.8	0.4	7.3	48	26	31.7	1267	17.345	9.68	32.97	1.98
CARM	CARM488	4	25.8	18.5	0.4	7.3	48	26	31.7	1267	17.345	9.68	32.97	1.98
CARM	CARM488	5	27.5	20.2	0.4	7.3	48	26	31.7	1267	17.345	9.68	32.97	1.98
CARM	CARM488	6	28.7	21.4	0.4	7.3	48	26	31.7	1267	17.345	9.68	32.97	1.98
CARM	CARM488	7	30.1	22.8	0.4	7.3	48	26	31.7	1267	17.345	9.68	32.97	1.98
CARM	CARM488	8	31.8	24.5	0.4	7.3	48	26	31.7	1267	17.345	9.68	32.97	1.98
CARM	CARM488	9	32.25	24.95	0.4	7.3	48	26	31.7	1267	17.345	9.68	32.97	1.98
CARM	CARM488	10	33.3	26	0.4	7.3	48	26	31.7	1267	17.345	9.68	32.97	1.98
CARM	CARM488	11	33.8	26.5	0.4	7.3	48	26	31.7	1267	17.345	9.68	32.97	1.98
CARM	CARM488	12	34	26.7	0.4	7.3	48	26	31.7	1267	17.345	9.68	32.97	1.98
CARM	CARM495	0	9.9	3.6	0.25	9.9	57	26	30.1	1267	34.335	9.68	32.97	1.98
CARM	CARM495	1	15.3	9	0.25	9.9	57	26	30.1	1267	34.335	9.68	32.97	1.98
CARM	CARM495	2	16.2	9.9	0.25	9.9	57	26	30.1	1267	34.335	9.68	32.97	1.98
CARM	CARM495	3	20.8	14.5	0.25	9.9	57	26	30.1	1267	34.335	9.68	32.97	1.98
CARM	CARM495	4	22.5	16.2	0.25	9.9	57	26	30.1	1267	34.335	9.68	32.97	1.98
CARM	CARM495	5	24.2	17.9	0.25	9.9	57	26	30.1	1267	34.335	9.68	32.97	1.98
CARM	CARM495	6	26.2	19.9	0.25	9.9	57	26	30.1	1267	34.335	9.68	32.97	1.98
CARM	CARM495	7	27.5	21.2	0.25	9.9	57	26	30.1	1267	34.335	9.68	32.97	1.98
CARM	CARM495	8	28.6	22.3	0.25	9.9	57	26	30.1	1267	34.335	9.68	32.97	1.98
CARM	CARM495	9	30.1	23.8	0.25	9.9	57	26	30.1	1267	34.335	9.68	32.97	1.98
CARM	CARM495	10	31.6	25.3	0.25	9.9	57	26	30.1	1267	34.335	9.68	32.97	1.98
CARM	CARM495	11	32.6	26.3	0.25	9.9	57	26	30.1	1267	34.335	9.68	32.97	1.98
CARM	CARM495	12	32.9	26.6	0.25	9.9	57	26	30.1	1267	34.335	9.68	32.97	1.98
CARM	CARM496	0	11	4.5	0.06	11	55	26	30.2	1267	24.926	9.68	32.97	1.98
CARM	CARM496	1	15.1	8.6	0.06	11	55	26	30.2	1267	24.926	9.68	32.97	1.98
CARM	CARM496	2	17.2	10.7	0.06	11	55	26	30.2	1267	24.926	9.68	32.97	1.98
CARM	CARM496	3	22	15.5	0.06	11	55	26	30.2	1267	24.926	9.68	32.97	1.98
CARM	CARM496	4	23.5	17	0.06	11	55	26	30.2	1267	24.926	9.68	32.97	1.98
CARM	CARM496	5	24.8	18.3	0.06	11	55	26	30.2	1267	24.926	9.68	32.97	1.98
CARM	CARM496	6	26.4	19.9	0.06	11	55	26	30.2	1267	24.926	9.68	32.97	1.98
CARM	CARM496	7	27.6	21.1	0.06	11	55	26	30.2	1267	24.926	9.68	32.97	1.98
CARM	CARM496	8	28.6	22.1	0.06	11	55	26	30.2	1267	24.926	9.68	32.97	1.98
CARM	CARM496	9	30	23.5	0.06	11	55	26	30.2	1267	24.926	9.68	32.97	1.98
CARM	CARM496	10	31.2	24.7	0.06	11	55	26	30.2	1267	24.926	9.68	32.97	1.98
CARM	CARM496	11	31.8	25.3	0.06	11	55	26	30.2	1267	24.926	9.68	32.97	1.98
CARM	CARM496	12	32.8	26.3	0.06	11	55	26	30.2	1267	24.926	9.68	32.97	1.98
CARM	CARM499	0	11.1	2.9	0.01	11.1	59	25.5	32.8	1267	29.626	9.68	32.97	1.98
CARM	CARM499	1	16.5	8.3	0.01	11.1	59	25.5	32.8	1267	29.626	9.68	32.97	1.98
CARM	CARM499	2	20.4	12.2	0.01	11.1	59	25.5	32.8	1267	29.626	9.68	32.97	1.98
CARM	CARM499	3	22.3	14.1	0.01	11.1	59	25.5	32.8	1267	29.626	9.68	32.97	1.98
CARM	CARM499	4	23.4	15.2	0.01	11.1	59	25.5	32.8	1267	29.626	9.68	32.97	1.98
CARM	CARM499	5	25.8	17.6	0.01	11.1	59	25.5	32.8	1267	29.626	9.68	32.97	1.98
CARM	CARM499	6	26.9	18.7	0.01	11.1	59	25.5	32.8	1267	29.626	9.68	32.97	1.98
CARM	CARM499	7	28.5	20.3	0.01	11.1	59	25.5	32.8	1267	29.626	9.68	32.97	1.98
CARM	CARM499	8	30.4	22.2	0.01	11.1	59	25.5	32.8	1267	29.626	9.68	32.97	1.98
CARM	CARM499	9	30.6	22.4	0.01	11.1	59	25.5	32.8	1267	29.626	9.68	32.97	1.98
CARM	CARM499	10	31.7	23.5	0.01	11.1	59	25.5	32.8	1267	29.626	9.68	32.97	1.98
CARM	CARM499	11	31.9	23.7	0.01	11.1	59	25.5	32.8	1267	29.626	9.68	32.97	1.98
CARM	CARM499	12	32.8	24.6	0.01	11.1	59	25.5	32.8	1267	29.626	9.68	32.97	1.98
CARM	CARM502	0	8.1	0	0.2	8.1	56	26	32.5	1267	33.081	9.68	32.97	1.98
CARM	CARM502	1	14.1	6	0.2	8.1	56	26	32.5	1267	33.081	9.68	32.97	1.98
CARM	CARM502	2	18.4	10.3	0.2	8.1	56	26	32.5	1267	33.081	9.68	32.97	1.98
CARM	CARM502	3	22.6	14.5	0.2	8.1	56	26	32.5	1267	33.081	9.68	32.97	1.98
CARM	CARM502	4	24.3	16.2	0.2	8.1	56	26	32.5	1267	33.081	9.68	32.97	1.98
CARM	CARM502	5	26	17.9	0.2	8.1	56	26	32.5	1267	33.081	9.68	32.97	1.98
CARM	CARM502	6	27.4	19.3	0.2	8.1	56	26	32.5	1267	33.081	9.68	32.97	1.98
CARM	CARM502	7	29.1	21	0.2	8.1	56	26	32.5	1267	33.081	9.68	32.97	1.98
CARM	CARM502	8	30.7	22.6	0.2	8.1	56	26	32.5	1267	33.081	9.68	32.97	1.98
CARM	CARM502	9	31.9	23.8	0.2	8.1	56	26	32.5	1267	33.081	9.68	32.97	1.98
CARM	CARM502	10	32.8	24.7	0.2	8.1	56	26	32.5	1267	33.081	9.68	32.97	1.98
CARM	CARM502	11	34.1	26	0.2	8.1	56	26	32.5	1267	33.081	9.68	32.97	1.98
CARM	CARM502	12	34.9	26.8	0.2	8.1	56	26	32.5	1267	33.081	9.68	32.97	1.98
CARM	CARM508	0	11.3	6	0.31	11.3	53	26	29.1	1267	29.746	9.68	32.97	1.98
CARM	CARM508	1	15.4	10.1	0.31	11.3	53	26	29.1	1267	29.746	9.68	32.97	1.98
CARM	CARM508	2	17.6	12.3	0.31	11.3	53	26	29.1	1267	29.746	9.68	32.97	1.98
CARM	CARM508	3	20.8	15.5	0.31	11.3	53	26	29.1	1267	29.746	9.68	32.97	1.98
CARM	CARM508	4	25	19.7	0.31	11.3	53	26	29.1	1267	29.746	9.68	32.97	1.98
CARM	CARM508	5	25.5	20.2	0.31	11.3	53	26	29.1	1267	29.746	9.68	32.97	1.98
CARM	CARM508	6	27.8	22.5	0.31	11.3	53	26	29.1	1267	29.746	9.68	32.97	1.98
CARM	CARM508	7	30	24.7	0.31	11.3	53	26	29.1	1267	29.746	9.68	32.97	1.98
CARM	CARM508	8	31	25.7	0.31	11.3	53	26	29.1	1267	29.746	9.68	32.97	1.98
CARM	CARM508	9	32.3	27	0.31	11.3	53	26	29.1	1267	29.746	9.68	32.97	1.98
CARM	CARM508	10	33.3	28	0.31	11.3	53	26	29.1	1267	29.746	9.68	32.97	1.98
CARM	CARM508	11	33.9	28.6	0.31	11.3	53	26	29.1	1267	29.746	9.68	32.97	1.98
CARM	CARM508	12	34.6	29.3	0.31	11.3	53	26	29.1	1267	29.746	9.68	32.97	1.98
JON	JON201	0	9.3	0	0.33	9.3	54	23.5	29.5	1385	17.111	10.06	33.73	0.54
JON	JON201	1	12.3	3	0.33	9.3	54	23.5	29.5	1385	17.111	10.06	33.73	0.54
JON	JON201	2	14.9	5.6	0.33	9.3	54	23.5	29.5	1385	17.111	10.06	33.73	0.54
JON	JON201	3	18.6	9.3	0.33	9.3	54	23.5	29.5	1385	17.111	10.06	33.73	0.54
JON	JON201	4	20.5	11.2	0.33	9.3	54	23.5	29.5	1385	17.111	10.06	33.73	0.54
JON	JON201	5	23.5	14.2	0.33	9.3	54	23.5	29.5	1385	17.111	10.06	33.73	0.54
JON	JON201	6	24.4	15.1	0.33	9.3	54	23.5	29.5	1385	17.111	10.06	33.73	0.54
JON	JON201	7	26.5	17.2	0.33	9.3	54	23.5	29.5	1385	17.111	10.06	33.73	0.54
JON	JON201	8	27.2	17.9	0.33	9.3	54	23.5	29.5	1385	17.111	10.06	33.73	0.54
JON	JON201	9	29	19.7	0.33	9.3	54	23.5	29.5	1385	17.111	10.06	33.73	0.54
JON	JON201	10	29.6	20.3	0.33	9.3	54	23.5	29.5	1385	17.111	10.06	33.73	0.54
JON	JON201	11	30.5	21.2	0.33	9.3	54	23.5	29.5	1385	17.111	10.06	33.73	0.54
JON	JON201	12	31.7	22.4	0.33	9.3	54	23.5	29.5	1385	17.111	10.06	33.73	0.54
JON	JON204+9	0	10.2	4.5	0.47	10.2	52	25	30.5	1385	11.91	10.06	33.73	0.54
JON	JON204+9	1	15	9.3	0.47	10.2	52	25	30.5	1385	11.91	10.06	33.73	0.54
JON	JON204+9	2	18.1	12.4	0.47	10.2	52	25	30.5	1385	11.91	10.06	33.73	0.54
JON	JON204+9	3	20.5	14.8	0.47	10.2	52	25	30.5	1385	11.91	10.06	33.73	0.54
JON	JON204+9	4	22.2	16.5	0.47	10.2	52	25	30.5	1385	11.91	10.06	33.73	0.54
JON	JON204+9	5	23.9	18.2	0.47	10.2	52	25	30.5	1385	11.91	10.06	33.73	0.54
JON	JON204+9	6	25.1	19.4	0.47	10.2	52	25	30.5	1385	11.91	10.06	33.73	0.54
JON	JON204+9	7	26.8	21.1	0.47	10.2	52	25	30.5	1385	11.91	10.06	33.73	0.54
JON	JON204+9	8	28	22.3	0.47	10.2	52	25	30.5	1385	11.91	10.06	33.73	0.54
JON	JON204+9	9	29.2	23.5	0.47	10.2	52	25	30.5	1385	11.91	10.06	33.73	0.54
JON	JON204+9	10	30.3	24.6	0.47	10.2	52	25	30.5	1385	11.91	10.06	33.73	0.54
JON	JON204+9	11	31.3	25.6	0.47	10.2	52	25	30.5	1385	11.91	10.06	33.73	0.54
JON	JON204+9	12	32.1	26.4	0.47	10.2	52	25	30.5	1385	11.91	10.06	33.73	0.54
JON	JON205	0	10.8	0	0.05	10.8	54	24	29.4	1385	14.686	10.06	33.73	0.54
JON	JON205	1	12.7	1.9	0.05	10.8	54	24	29.4	1385	14.686	10.06	33.73	0.54
JON	JON205	2	18.4	7.6	0.05	10.8	54	24	29.4	1385	14.686	10.06	33.73	0.54
JON	JON205	3	22	11.2	0.05	10.8	54	24	29.4	1385	14.686	10.06	33.73	0.54
JON	JON205	4	22	11.2	0.05	10.8	54	24	29.4	1385	14.686	10.06	33.73	0.54
JON	JON205	5	24.1	13.3	0.05	10.8	54	24	29.4	1385	14.686	10.06	33.73	0.54
JON	JON205	6	25.1	14.3	0.05	10.8	54	24	29.4	1385	14.686	10.06	33.73	0.54
JON	JON205	7	26.1	15.3	0.05	10.8	54	24	29.4	1385	14.686	10.06	33.73	0.54
JON	JON205	8	28.1	17.3	0.05	10.8	54	24	29.4	1385	14.686	10.06	33.73	0.54
JON	JON205	9	28.6	17.8	0.05	10.8	54	24	29.4	1385	14.686	10.06	33.73	0.54
JON	JON205	10	29.6	18.8	0.05	10.8	54	24	29.4	1385	14.686	10.06	33.73	0.54
JON	JON205	11	29.5	18.7	0.05	10.8	54	24	29.4	1385	14.686	10.06	33.73	0.54
JON	JON205	12	29.6	18.8	0.05	10.8	54	24	29.4	1385	14.686	10.06	33.73	0.54
JON	JON208	0	11.8	0	0.08	11.8	58	24	30	1385	24.523	10.06	33.73	0.54
JON	JON208	1	14.2	2.4	0.08	11.8	58	24	30	1385	24.523	10.06	33.73	0.54
JON	JON208	2	18	6.2	0.08	11.8	58	24	30	1385	24.523	10.06	33.73	0.54
JON	JON208	3	20.9	9.1	0.08	11.8	58	24	30	1385	24.523	10.06	33.73	0.54
JON	JON208	4	23.5	11.7	0.08	11.8	58	24	30	1385	24.523	10.06	33.73	0.54
JON	JON208	5	22.5	10.7	0.08	11.8	58	24	30	1385	24.523	10.06	33.73	0.54
JON	JON208	6	24.4	12.6	0.08	11.8	58	24	30	1385	24.523	10.06	33.73	0.54
JON	JON208	7	26	14.2	0.08	11.8	58	24	30	1385	24.523	10.06	33.73	0.54
JON	JON208	8	27.1	15.3	0.08	11.8	58	24	30	1385	24.523	10.06	33.73	0.54
JON	JON208	9	27.8	16	0.08	11.8	58	24	30	1385	24.523	10.06	33.73	0.54
JON	JON208	10	28.7	16.9	0.08	11.8	58	24	30	1385	24.523	10.06	33.73	0.54
JON	JON208	11	29.8	18	0.08	11.8	58	24	30	1385	24.523	10.06	33.73	0.54
JON	JON208	12	30.1	18.3	0.08	11.8	58	24	30	1385	24.523	10.06	33.73	0.54
JON	JON215	0	12.3	4.7	0.75	12.3	53	25	30.3	1385	27.199	10.06	33.73	0.54
JON	JON215	1	14.4	6.8	0.75	12.3	53	25	30.3	1385	27.199	10.06	33.73	0.54
JON	JON215	2	18.2	10.6	0.75	12.3	53	25	30.3	1385	27.199	10.06	33.73	0.54
JON	JON215	3	20.3	12.7	0.75	12.3	53	25	30.3	1385	27.199	10.06	33.73	0.54
JON	JON215	4	22.4	14.8	0.75	12.3	53	25	30.3	1385	27.199	10.06	33.73	0.54
JON	JON215	5	23.8	16.2	0.75	12.3	53	25	30.3	1385	27.199	10.06	33.73	0.54
JON	JON215	6	26.2	18.6	0.75	12.3	53	25	30.3	1385	27.199	10.06	33.73	0.54
JON	JON215	7	27.3	19.7	0.75	12.3	53	25	30.3	1385	27.199	10.06	33.73	0.54
JON	JON215	8	28.5	20.9	0.75	12.3	53	25	30.3	1385	27.199	10.06	33.73	0.54
JON	JON215	9	29.6	22	0.75	12.3	53	25	30.3	1385	27.199	10.06	33.73	0.54
JON	JON215	10	30.5	22.9	0.75	12.3	53	25	30.3	1385	27.199	10.06	33.73	0.54
JON	JON215	11	31.1	23.5	0.75	12.3	53	25	30.3	1385	27.199	10.06	33.73	0.54
JON	JON215	12	33.2	25.6	0.75	12.3	53	25	30.3	1385	27.199	10.06	33.73	0.54
JON	JON217	0	13.2	0	0.85	13.2	55	24	30.5	1385	15.686	10.06	33.73	0.54
JON	JON217	1	14.1	0.9	0.85	13.2	55	24	30.5	1385	15.686	10.06	33.73	0.54
JON	JON217	2	18.7	5.5	0.85	13.2	55	24	30.5	1385	15.686	10.06	33.73	0.54
JON	JON217	3	21.7	8.5	0.85	13.2	55	24	30.5	1385	15.686	10.06	33.73	0.54
JON	JON217	4	24.1	10.9	0.85	13.2	55	24	30.5	1385	15.686	10.06	33.73	0.54
JON	JON217	5	25.4	12.2	0.85	13.2	55	24	30.5	1385	15.686	10.06	33.73	0.54
JON	JON217	6	27	13.8	0.85	13.2	55	24	30.5	1385	15.686	10.06	33.73	0.54
JON	JON217	7	27.2	14	0.85	13.2	55	24	30.5	1385	15.686	10.06	33.73	0.54
JON	JON217	8	29.2	16	0.85	13.2	55	24	30.5	1385	15.686	10.06	33.73	0.54
JON	JON217	9	29.7	16.5	0.85	13.2	55	24	30.5	1385	15.686	10.06	33.73	0.54
JON	JON217	10	30.6	17.4	0.85	13.2	55	24	30.5	1385	15.686	10.06	33.73	0.54
JON	JON217	11	31	17.8	0.85	13.2	55	24	30.5	1385	15.686	10.06	33.73	0.54
JON	JON217	12	31.3	18.1	0.85	13.2	55	24	30.5	1385	15.686	10.06	33.73	0.54
JON	JON218	0	10.2	0	0.04	10.2	60	22.5	29	1385	8.038	10.06	33.73	0.54
JON	JON218	1	13.1	2.9	0.04	10.2	60	22.5	29	1385	8.038	10.06	33.73	0.54
JON	JON218	2	16.1	5.9	0.04	10.2	60	22.5	29	1385	8.038	10.06	33.73	0.54
JON	JON218	3	19.2	9	0.04	10.2	60	22.5	29	1385	8.038	10.06	33.73	0.54
JON	JON218	4	20.6	10.4	0.04	10.2	60	22.5	29	1385	8.038	10.06	33.73	0.54
JON	JON218	5	22.1	11.9	0.04	10.2	60	22.5	29	1385	8.038	10.06	33.73	0.54
JON	JON218	6	24.1	13.9	0.04	10.2	60	22.5	29	1385	8.038	10.06	33.73	0.54
JON	JON218	7	25.7	15.5	0.04	10.2	60	22.5	29	1385	8.038	10.06	33.73	0.54
JON	JON218	8	27.1	16.9	0.04	10.2	60	22.5	29	1385	8.038	10.06	33.73	0.54
JON	JON218	9	27.6	17.4	0.04	10.2	60	22.5	29	1385	8.038	10.06	33.73	0.54
JON	JON218	10	28.8	18.6	0.04	10.2	60	22.5	29	1385	8.038	10.06	33.73	0.54
JON	JON218	11	29.9	19.7	0.04	10.2	60	22.5	29	1385	8.038	10.06	33.73	0.54
JON	JON218	12	30.9	20.7	0.04	10.2	60	22.5	29	1385	8.038	10.06	33.73	0.54
JON	JON222	0	11.9	7.9	0.7	11.9	57	25	29.6	1385	21.376	10.06	33.73	0.54
JON	JON222	1	15.3	11.3	0.7	11.9	57	25	29.6	1385	21.376	10.06	33.73	0.54
JON	JON222	2	19.6	15.6	0.7	11.9	57	25	29.6	1385	21.376	10.06	33.73	0.54
JON	JON222	3	22.2	18.2	0.7	11.9	57	25	29.6	1385	21.376	10.06	33.73	0.54
JON	JON222	4	23.4	19.4	0.7	11.9	57	25	29.6	1385	21.376	10.06	33.73	0.54
JON	JON222	5	25.4	21.4	0.7	11.9	57	25	29.6	1385	21.376	10.06	33.73	0.54
JON	JON222	6	26.3	22.3	0.7	11.9	57	25	29.6	1385	21.376	10.06	33.73	0.54
JON	JON222	7	27.7	23.7	0.7	11.9	57	25	29.6	1385	21.376	10.06	33.73	0.54
JON	JON222	8	29	25	0.7	11.9	57	25	29.6	1385	21.376	10.06	33.73	0.54
JON	JON222	9	30.4	26.4	0.7	11.9	57	25	29.6	1385	21.376	10.06	33.73	0.54
JON	JON222	10	31.8	27.8	0.7	11.9	57	25	29.6	1385	21.376	10.06	33.73	0.54
JON	JON222	11	32.1	28.1	0.7	11.9	57	25	29.6	1385	21.376	10.06	33.73	0.54
JON	JON222	12	33.1	29.1	0.7	11.9	57	25	29.6	1385	21.376	10.06	33.73	0.54
JON	JON223	0	10.4	0	0.12	10.4	57	26	32.8	1385	23.969	10.06	33.73	0.54
JON	JON223	1	13.6	3.2	0.12	10.4	57	26	32.8	1385	23.969	10.06	33.73	0.54
JON	JON223	2	17.6	7.2	0.12	10.4	57	26	32.8	1385	23.969	10.06	33.73	0.54
JON	JON223	3	19.9	9.5	0.12	10.4	57	26	32.8	1385	23.969	10.06	33.73	0.54
JON	JON223	4	20.4	10	0.12	10.4	57	26	32.8	1385	23.969	10.06	33.73	0.54
JON	JON223	5	24.9	14.5	0.12	10.4	57	26	32.8	1385	23.969	10.06	33.73	0.54
JON	JON223	6	25.6	15.2	0.12	10.4	57	26	32.8	1385	23.969	10.06	33.73	0.54
JON	JON223	7	26.8	16.4	0.12	10.4	57	26	32.8	1385	23.969	10.06	33.73	0.54
JON	JON223	8	28.5	18.1	0.12	10.4	57	26	32.8	1385	23.969	10.06	33.73	0.54
JON	JON223	9	29.3	18.9	0.12	10.4	57	26	32.8	1385	23.969	10.06	33.73	0.54
JON	JON223	10	30.7	20.3	0.12	10.4	57	26	32.8	1385	23.969	10.06	33.73	0.54
JON	JON223	11	31.9	21.5	0.12	10.4	57	26	32.8	1385	23.969	10.06	33.73	0.54
JON	JON223	12	32.3	21.9	0.12	10.4	57	26	32.8	1385	23.969	10.06	33.73	0.54
JON	JON224	0	8	0	0.31	8	56	25	30.4	1385	12.679	10.06	33.73	0.54
JON	JON224	1	12	4	0.31	8	56	25	30.4	1385	12.679	10.06	33.73	0.54
JON	JON224	2	16.5	8.5	0.31	8	56	25	30.4	1385	12.679	10.06	33.73	0.54
JON	JON224	3	19.9	11.9	0.31	8	56	25	30.4	1385	12.679	10.06	33.73	0.54
JON	JON224	4	21.6	13.6	0.31	8	56	25	30.4	1385	12.679	10.06	33.73	0.54
JON	JON224	5	22.7	14.7	0.31	8	56	25	30.4	1385	12.679	10.06	33.73	0.54
JON	JON224	6	24.6	16.6	0.31	8	56	25	30.4	1385	12.679	10.06	33.73	0.54
JON	JON224	7	28.2	20.2	0.31	8	56	25	30.4	1385	12.679	10.06	33.73	0.54
JON	JON224	8	28.7	20.7	0.31	8	56	25	30.4	1385	12.679	10.06	33.73	0.54
JON	JON224	9	29.5	21.5	0.31	8	56	25	30.4	1385	12.679	10.06	33.73	0.54
JON	JON224	10	30.3	22.3	0.31	8	56	25	30.4	1385	12.679	10.06	33.73	0.54
JON	JON224	11	31.3	23.3	0.31	8	56	25	30.4	1385	12.679	10.06	33.73	0.54
JON	JON224	12	32.2	24.2	0.31	8	56	25	30.4	1385	12.679	10.06	33.73	0.54
JON	JON225	0	12.7	5.7	0.58	12.7	56	25	32.5	1385	4.518	10.06	33.73	0.54
JON	JON225	1	17.8	10.8	0.58	12.7	56	25	32.5	1385	4.518	10.06	33.73	0.54
JON	JON225	2	19.9	12.9	0.58	12.7	56	25	32.5	1385	4.518	10.06	33.73	0.54
JON	JON225	3	23.6	16.6	0.58	12.7	56	25	32.5	1385	4.518	10.06	33.73	0.54
JON	JON225	4	24.1	17.1	0.58	12.7	56	25	32.5	1385	4.518	10.06	33.73	0.54
JON	JON225	5	26.1	19.1	0.58	12.7	56	25	32.5	1385	4.518	10.06	33.73	0.54
JON	JON225	6	28	21	0.58	12.7	56	25	32.5	1385	4.518	10.06	33.73	0.54
JON	JON225	7	29.4	22.4	0.58	12.7	56	25	32.5	1385	4.518	10.06	33.73	0.54
JON	JON225	8	31.1	24.1	0.58	12.7	56	25	32.5	1385	4.518	10.06	33.73	0.54
JON	JON225	9	31.5	24.5	0.58	12.7	56	25	32.5	1385	4.518	10.06	33.73	0.54
JON	JON225	10	32.4	25.4	0.58	12.7	56	25	32.5	1385	4.518	10.06	33.73	0.54
JON	JON225	11	33.2	26.2	0.58	12.7	56	25	32.5	1385	4.518	10.06	33.73	0.54
JON	JON225	12	34	27	0.58	12.7	56	25	32.5	1385	4.518	10.06	33.73	0.54
LAJO	LAJO313	0	9.1	4	0.47	9.1	50	26	31.9	1382	34.559	8.79	39.04	1.52
LAJO	LAJO313	1	16.7	11.6	0.47	9.1	50	26	31.9	1382	34.559	8.79	39.04	1.52
LAJO	LAJO313	2	19.6	14.5	0.47	9.1	50	26	31.9	1382	34.559	8.79	39.04	1.52
LAJO	LAJO313	3	23.9	18.8	0.47	9.1	50	26	31.9	1382	34.559	8.79	39.04	1.52
LAJO	LAJO313	4	25.1	20	0.47	9.1	50	26	31.9	1382	34.559	8.79	39.04	1.52
LAJO	LAJO313	5	26.5	21.4	0.47	9.1	50	26	31.9	1382	34.559	8.79	39.04	1.52
LAJO	LAJO313	6	28.4	23.3	0.47	9.1	50	26	31.9	1382	34.559	8.79	39.04	1.52
LAJO	LAJO313	7	29.8	24.7	0.47	9.1	50	26	31.9	1382	34.559	8.79	39.04	1.52
LAJO	LAJO313	8	31.1	26	0.47	9.1	50	26	31.9	1382	34.559	8.79	39.04	1.52
LAJO	LAJO313	9	32.3	27.2	0.47	9.1	50	26	31.9	1382	34.559	8.79	39.04	1.52
LAJO	LAJO313	10	32.9	27.8	0.47	9.1	50	26	31.9	1382	34.559	8.79	39.04	1.52
LAJO	LAJO313	11	33.6	28.5	0.47	9.1	50	26	31.9	1382	34.559	8.79	39.04	1.52
LAJO	LAJO313	12	34.6	29.5	0.47	9.1	50	26	31.9	1382	34.559	8.79	39.04	1.52
LAJO	LAJO315+7	0	10.9	3.7	0.64	10.9	54	25	32.4	1382	19.318	8.79	39.04	1.52
LAJO	LAJO315+7	1	16.5	9.3	0.64	10.9	54	25	32.4	1382	19.318	8.79	39.04	1.52
LAJO	LAJO315+7	2	21.2	14	0.64	10.9	54	25	32.4	1382	19.318	8.79	39.04	1.52
LAJO	LAJO315+7	3	23.7	16.5	0.64	10.9	54	25	32.4	1382	19.318	8.79	39.04	1.52
LAJO	LAJO315+7	4	24.9	17.7	0.64	10.9	54	25	32.4	1382	19.318	8.79	39.04	1.52
LAJO	LAJO315+7	5	26.5	19.3	0.64	10.9	54	25	32.4	1382	19.318	8.79	39.04	1.52
LAJO	LAJO315+7	6	27.8	20.6	0.64	10.9	54	25	32.4	1382	19.318	8.79	39.04	1.52
LAJO	LAJO315+7	7	28.5	21.3	0.64	10.9	54	25	32.4	1382	19.318	8.79	39.04	1.52
LAJO	LAJO315+7	8	30.4	23.2	0.64	10.9	54	25	32.4	1382	19.318	8.79	39.04	1.52
LAJO	LAJO315+7	9	31.6	24.4	0.64	10.9	54	25	32.4	1382	19.318	8.79	39.04	1.52
LAJO	LAJO315+7	10	33.1	25.9	0.64	10.9	54	25	32.4	1382	19.318	8.79	39.04	1.52
LAJO	LAJO315+7	11	33.7	26.5	0.64	10.9	54	25	32.4	1382	19.318	8.79	39.04	1.52
LAJO	LAJO315+7	12	34.6	27.4	0.64	10.9	54	25	32.4	1382	19.318	8.79	39.04	1.52
LAJO	LAJO321	0	10.4	3.2	0.01	10.4	55	26	31.6	1382	10.092	8.79	39.04	1.52
LAJO	LAJO321	1	16.3	9.1	0.01	10.4	55	26	31.6	1382	10.092	8.79	39.04	1.52
LAJO	LAJO321	2	21	13.8	0.01	10.4	55	26	31.6	1382	10.092	8.79	39.04	1.52
LAJO	LAJO321	3	23.2	16	0.01	10.4	55	26	31.6	1382	10.092	8.79	39.04	1.52
LAJO	LAJO321	4	24	16.8	0.01	10.4	55	26	31.6	1382	10.092	8.79	39.04	1.52
LAJO	LAJO321	5	26.3	19.1	0.01	10.4	55	26	31.6	1382	10.092	8.79	39.04	1.52
LAJO	LAJO321	6	28.1	20.9	0.01	10.4	55	26	31.6	1382	10.092	8.79	39.04	1.52
LAJO	LAJO321	7	29.2	22	0.01	10.4	55	26	31.6	1382	10.092	8.79	39.04	1.52
LAJO	LAJO321	8	30.2	23	0.01	10.4	55	26	31.6	1382	10.092	8.79	39.04	1.52
LAJO	LAJO321	9	31.1	23.9	0.01	10.4	55	26	31.6	1382	10.092	8.79	39.04	1.52
LAJO	LAJO321	10	31.6	24.4	0.01	10.4	55	26	31.6	1382	10.092	8.79	39.04	1.52
LAJO	LAJO321	11	32.6	25.4	0.01	10.4	55	26	31.6	1382	10.092	8.79	39.04	1.52
LAJO	LAJO321	12	33.8	26.6	0.01	10.4	55	26	31.6	1382	10.092	8.79	39.04	1.52
LAJO	LAJO325	0	10.7	3.4	0.09	10.7	52	27	31.9	1382	16.693	8.79	39.04	1.52
LAJO	LAJO325	1	16.1	8.8	0.09	10.7	52	27	31.9	1382	16.693	8.79	39.04	1.52
LAJO	LAJO325	2	20.1	12.8	0.09	10.7	52	27	31.9	1382	16.693	8.79	39.04	1.52
LAJO	LAJO325	3	22.3	15	0.09	10.7	52	27	31.9	1382	16.693	8.79	39.04	1.52
LAJO	LAJO325	4	23.3	16	0.09	10.7	52	27	31.9	1382	16.693	8.79	39.04	1.52
LAJO	LAJO325	5	25	17.7	0.09	10.7	52	27	31.9	1382	16.693	8.79	39.04	1.52
LAJO	LAJO325	6	26.2	18.9	0.09	10.7	52	27	31.9	1382	16.693	8.79	39.04	1.52
LAJO	LAJO325	7	27.6	20.3	0.09	10.7	52	27	31.9	1382	16.693	8.79	39.04	1.52
LAJO	LAJO325	8	28.7	21.4	0.09	10.7	52	27	31.9	1382	16.693	8.79	39.04	1.52
LAJO	LAJO325	9	29.3	22	0.09	10.7	52	27	31.9	1382	16.693	8.79	39.04	1.52
LAJO	LAJO325	10	30	22.7	0.09	10.7	52	27	31.9	1382	16.693	8.79	39.04	1.52
LAJO	LAJO325	11	31	23.7	0.09	10.7	52	27	31.9	1382	16.693	8.79	39.04	1.52
LAJO	LAJO325	12	31.8	24.5	0.09	10.7	52	27	31.9	1382	16.693	8.79	39.04	1.52
LAJO	LAJO327	0	9.6	3.7	0.13	9.6	48	27	31.4	1382	19.081	8.79	39.04	1.52
LAJO	LAJO327	1	14.6	8.7	0.13	9.6	48	27	31.4	1382	19.081	8.79	39.04	1.52
LAJO	LAJO327	2	18.8	12.9	0.13	9.6	48	27	31.4	1382	19.081	8.79	39.04	1.52
LAJO	LAJO327	3	23.3	17.4	0.13	9.6	48	27	31.4	1382	19.081	8.79	39.04	1.52
LAJO	LAJO327	4	24.5	18.6	0.13	9.6	48	27	31.4	1382	19.081	8.79	39.04	1.52
LAJO	LAJO327	5	25.7	19.8	0.13	9.6	48	27	31.4	1382	19.081	8.79	39.04	1.52
LAJO	LAJO327	6	27.6	21.7	0.13	9.6	48	27	31.4	1382	19.081	8.79	39.04	1.52
LAJO	LAJO327	7	29.1	23.2	0.13	9.6	48	27	31.4	1382	19.081	8.79	39.04	1.52
LAJO	LAJO327	8	30.1	24.2	0.13	9.6	48	27	31.4	1382	19.081	8.79	39.04	1.52
LAJO	LAJO327	9	30.6	24.7	0.13	9.6	48	27	31.4	1382	19.081	8.79	39.04	1.52
LAJO	LAJO327	10	31.8	25.9	0.13	9.6	48	27	31.4	1382	19.081	8.79	39.04	1.52
LAJO	LAJO327	11	31.9	26	0.13	9.6	48	27	31.4	1382	19.081	8.79	39.04	1.52
LAJO	LAJO327	12	32.8	26.9	0.13	9.6	48	27	31.4	1382	19.081	8.79	39.04	1.52
LAJO	LAJO334	0	10.6	2.4	0.12	10.6	55	25.5	31.6	1382	15.702	8.79	39.04	1.52
LAJO	LAJO334	1	16.7	8.5	0.12	10.6	55	25.5	31.6	1382	15.702	8.79	39.04	1.52
LAJO	LAJO334	2	19.5	11.3	0.12	10.6	55	25.5	31.6	1382	15.702	8.79	39.04	1.52
LAJO	LAJO334	3	22.2	14	0.12	10.6	55	25.5	31.6	1382	15.702	8.79	39.04	1.52
LAJO	LAJO334	4	24.1	15.9	0.12	10.6	55	25.5	31.6	1382	15.702	8.79	39.04	1.52
LAJO	LAJO334	5	25.3	17.1	0.12	10.6	55	25.5	31.6	1382	15.702	8.79	39.04	1.52
LAJO	LAJO334	6	27.8	19.6	0.12	10.6	55	25.5	31.6	1382	15.702	8.79	39.04	1.52
LAJO	LAJO334	7	28.7	20.5	0.12	10.6	55	25.5	31.6	1382	15.702	8.79	39.04	1.52
LAJO	LAJO334	8	29.9	21.7	0.12	10.6	55	25.5	31.6	1382	15.702	8.79	39.04	1.52
LAJO	LAJO334	9	30.7	22.5	0.12	10.6	55	25.5	31.6	1382	15.702	8.79	39.04	1.52
LAJO	LAJO334	10	31.7	23.5	0.12	10.6	55	25.5	31.6	1382	15.702	8.79	39.04	1.52
LAJO	LAJO334	11	32.5	24.3	0.12	10.6	55	25.5	31.6	1382	15.702	8.79	39.04	1.52
LAJO	LAJO334	12	33.4	25.2	0.12	10.6	55	25.5	31.6	1382	15.702	8.79	39.04	1.52
LAJO	LAJO402	0	11.3	3.2	0.25	11.3	56	25.5	32.1	1382	21.286	8.79	39.04	1.52
LAJO	LAJO402	1	15.8	7.7	0.25	11.3	56	25.5	32.1	1382	21.286	8.79	39.04	1.52
LAJO	LAJO402	2	19.6	11.5	0.25	11.3	56	25.5	32.1	1382	21.286	8.79	39.04	1.52
LAJO	LAJO402	3	20.8	12.7	0.25	11.3	56	25.5	32.1	1382	21.286	8.79	39.04	1.52
LAJO	LAJO402	4	22.9	14.8	0.25	11.3	56	25.5	32.1	1382	21.286	8.79	39.04	1.52
LAJO	LAJO402	5	25.5	17.4	0.25	11.3	56	25.5	32.1	1382	21.286	8.79	39.04	1.52
LAJO	LAJO402	6	27	18.9	0.25	11.3	56	25.5	32.1	1382	21.286	8.79	39.04	1.52
LAJO	LAJO402	7	28.4	20.3	0.25	11.3	56	25.5	32.1	1382	21.286	8.79	39.04	1.52
LAJO	LAJO402	8	29.4	21.3	0.25	11.3	56	25.5	32.1	1382	21.286	8.79	39.04	1.52
LAJO	LAJO402	9	30.2	22.1	0.25	11.3	56	25.5	32.1	1382	21.286	8.79	39.04	1.52
LAJO	LAJO402	10	31.5	23.4	0.25	11.3	56	25.5	32.1	1382	21.286	8.79	39.04	1.52
LAJO	LAJO402	11	32.1	24	0.25	11.3	56	25.5	32.1	1382	21.286	8.79	39.04	1.52
LAJO	LAJO402	12	33.3	25.2	0.25	11.3	56	25.5	32.1	1382	21.286	8.79	39.04	1.52
LAJO	LAJO700+44	0	10.9	3.4	0.58	10.9	55	26	30.7	1382	13.273	8.79	39.04	1.52
LAJO	LAJO700+44	1	17.4	9.9	0.58	10.9	55	26	30.7	1382	13.273	8.79	39.04	1.52
LAJO	LAJO700+44	2	20.3	12.8	0.58	10.9	55	26	30.7	1382	13.273	8.79	39.04	1.52
LAJO	LAJO700+44	3	24	16.5	0.58	10.9	55	26	30.7	1382	13.273	8.79	39.04	1.52
LAJO	LAJO700+44	4	24.7	17.2	0.58	10.9	55	26	30.7	1382	13.273	8.79	39.04	1.52
LAJO	LAJO700+44	5	27.1	19.6	0.58	10.9	55	26	30.7	1382	13.273	8.79	39.04	1.52
LAJO	LAJO700+44	6	28.5	21	0.58	10.9	55	26	30.7	1382	13.273	8.79	39.04	1.52
LAJO	LAJO700+44	7	29.8	22.3	0.58	10.9	55	26	30.7	1382	13.273	8.79	39.04	1.52
LAJO	LAJO700+44	8	31.1	23.6	0.58	10.9	55	26	30.7	1382	13.273	8.79	39.04	1.52
LAJO	LAJO700+44	9	31.9	24.4	0.58	10.9	55	26	30.7	1382	13.273	8.79	39.04	1.52
LAJO	LAJO700+44	10	32.5	25	0.58	10.9	55	26	30.7	1382	13.273	8.79	39.04	1.52
LAJO	LAJO700+44	11	33.3	25.8	0.58	10.9	55	26	30.7	1382	13.273	8.79	39.04	1.52
LAJO	LAJO700+44	12	33.6	26.1	0.58	10.9	55	26	30.7	1382	13.273	8.79	39.04	1.52
MON	MON26	0	10.5	1.9	0.28	10.5	60	24	29.7	1099	4.116	11.42	33.13	0.2
MON	MON26	1	16.3	7.7	0.28	10.5	60	24	29.7	1099	4.116	11.42	33.13	0.2
MON	MON26	2	19	10.4	0.28	10.5	60	24	29.7	1099	4.116	11.42	33.13	0.2
MON	MON26	3	22.5	13.9	0.28	10.5	60	24	29.7	1099	4.116	11.42	33.13	0.2
MON	MON26	4	22.9	14.3	0.28	10.5	60	24	29.7	1099	4.116	11.42	33.13	0.2
MON	MON26	5	24	15.4	0.28	10.5	60	24	29.7	1099	4.116	11.42	33.13	0.2
MON	MON26	6	25.4	16.8	0.28	10.5	60	24	29.7	1099	4.116	11.42	33.13	0.2
MON	MON26	7	27.1	18.5	0.28	10.5	60	24	29.7	1099	4.116	11.42	33.13	0.2
MON	MON26	8	27.6	19	0.28	10.5	60	24	29.7	1099	4.116	11.42	33.13	0.2
MON	MON26	9	28.9	20.3	0.28	10.5	60	24	29.7	1099	4.116	11.42	33.13	0.2
MON	MON26	10	29	20.4	0.28	10.5	60	24	29.7	1099	4.116	11.42	33.13	0.2
MON	MON26	11	30.1	21.5	0.28	10.5	60	24	29.7	1099	4.116	11.42	33.13	0.2
MON	MON26	12	30.7	22.1	0.28	10.5	60	24	29.7	1099	4.116	11.42	33.13	0.2
MON	MON29	0	11.9	0	0.17	11.9	51	23.5	30.3	1099	23.432	11.42	33.13	0.2
MON	MON29	1	16	4.1	0.17	11.9	51	23.5	30.3	1099	23.432	11.42	33.13	0.2
MON	MON29	2	19.1	7.2	0.17	11.9	51	23.5	30.3	1099	23.432	11.42	33.13	0.2
MON	MON29	3	20.8	8.9	0.17	11.9	51	23.5	30.3	1099	23.432	11.42	33.13	0.2
MON	MON29	4	22.3	10.4	0.17	11.9	51	23.5	30.3	1099	23.432	11.42	33.13	0.2
MON	MON29	5	25.9	14	0.17	11.9	51	23.5	30.3	1099	23.432	11.42	33.13	0.2
MON	MON29	6	26.7	14.8	0.17	11.9	51	23.5	30.3	1099	23.432	11.42	33.13	0.2
MON	MON29	7	27.7	15.8	0.17	11.9	51	23.5	30.3	1099	23.432	11.42	33.13	0.2
MON	MON29	8	28.9	17	0.17	11.9	51	23.5	30.3	1099	23.432	11.42	33.13	0.2
MON	MON29	9	29.7	17.8	0.17	11.9	51	23.5	30.3	1099	23.432	11.42	33.13	0.2
MON	MON29	10	30.6	18.7	0.17	11.9	51	23.5	30.3	1099	23.432	11.42	33.13	0.2
MON	MON29	11	31.4	19.5	0.17	11.9	51	23.5	30.3	1099	23.432	11.42	33.13	0.2
MON	MON29	12	31.9	20	0.17	11.9	51	23.5	30.3	1099	23.432	11.42	33.13	0.2
MON	MON40+0	0	10.8	3.3	0.43	10.8	53	24	29.5	1099	11.435	11.42	33.13	0.2
MON	MON40+0	1	16.4	8.9	0.43	10.8	53	24	29.5	1099	11.435	11.42	33.13	0.2
MON	MON40+0	2	18.5	11	0.43	10.8	53	24	29.5	1099	11.435	11.42	33.13	0.2
MON	MON40+0	3	21.8	14.3	0.43	10.8	53	24	29.5	1099	11.435	11.42	33.13	0.2
MON	MON40+0	4	22.5	15	0.43	10.8	53	24	29.5	1099	11.435	11.42	33.13	0.2
MON	MON40+0	5	24.1	16.6	0.43	10.8	53	24	29.5	1099	11.435	11.42	33.13	0.2
MON	MON40+0	6	25.4	17.9	0.43	10.8	53	24	29.5	1099	11.435	11.42	33.13	0.2
MON	MON40+0	7	26.4	18.9	0.43	10.8	53	24	29.5	1099	11.435	11.42	33.13	0.2
MON	MON40+0	8	27.3	19.8	0.43	10.8	53	24	29.5	1099	11.435	11.42	33.13	0.2
MON	MON40+0	9	28.2	20.7	0.43	10.8	53	24	29.5	1099	11.435	11.42	33.13	0.2
MON	MON40+0	10	28.9	21.4	0.43	10.8	53	24	29.5	1099	11.435	11.42	33.13	0.2
MON	MON40+0	11	29.9	22.4	0.43	10.8	53	24	29.5	1099	11.435	11.42	33.13	0.2
MON	MON40+0	12	30.4	22.9	0.43	10.8	53	24	29.5	1099	11.435	11.42	33.13	0.2
MON	MON41	0	9.6	0	0.38	9.6	52	24	29.5	1099	13.405	11.42	33.13	0.2
MON	MON41	1	12.4	2.8	0.38	9.6	52	24	29.5	1099	13.405	11.42	33.13	0.2
MON	MON41	2	16.5	6.9	0.38	9.6	52	24	29.5	1099	13.405	11.42	33.13	0.2
MON	MON41	3	20.4	10.8	0.38	9.6	52	24	29.5	1099	13.405	11.42	33.13	0.2
MON	MON41	4	22.3	12.7	0.38	9.6	52	24	29.5	1099	13.405	11.42	33.13	0.2
MON	MON41	5	22.9	13.3	0.38	9.6	52	24	29.5	1099	13.405	11.42	33.13	0.2
MON	MON41	6	25.1	15.5	0.38	9.6	52	24	29.5	1099	13.405	11.42	33.13	0.2
MON	MON41	7	26.2	16.6	0.38	9.6	52	24	29.5	1099	13.405	11.42	33.13	0.2
MON	MON41	8	26.6	17	0.38	9.6	52	24	29.5	1099	13.405	11.42	33.13	0.2
MON	MON41	9	27	17.4	0.38	9.6	52	24	29.5	1099	13.405	11.42	33.13	0.2
MON	MON41	10	27.8	18.2	0.38	9.6	52	24	29.5	1099	13.405	11.42	33.13	0.2
MON	MON41	11	28.2	18.6	0.38	9.6	52	24	29.5	1099	13.405	11.42	33.13	0.2
MON	MON41	12	28.9	19.3	0.38	9.6	52	24	29.5	1099	13.405	11.42	33.13	0.2
MON	MON49	0	10.4	0	0.01	10.4	51	24	29.1	1099	17.761	11.42	33.13	0.2
MON	MON49	1	13	2.6	0.01	10.4	51	24	29.1	1099	17.761	11.42	33.13	0.2
MON	MON49	2	17.4	7	0.01	10.4	51	24	29.1	1099	17.761	11.42	33.13	0.2
MON	MON49	3	18.3	7.9	0.01	10.4	51	24	29.1	1099	17.761	11.42	33.13	0.2
MON	MON49	4	20.8	10.4	0.01	10.4	51	24	29.1	1099	17.761	11.42	33.13	0.2
MON	MON49	5	22	11.6	0.01	10.4	51	24	29.1	1099	17.761	11.42	33.13	0.2
MON	MON49	6	22.3	11.9	0.01	10.4	51	24	29.1	1099	17.761	11.42	33.13	0.2
MON	MON49	7	22.9	12.5	0.01	10.4	51	24	29.1	1099	17.761	11.42	33.13	0.2
MON	MON49	8	24.3	13.9	0.01	10.4	51	24	29.1	1099	17.761	11.42	33.13	0.2
MON	MON49	9	25	14.6	0.01	10.4	51	24	29.1	1099	17.761	11.42	33.13	0.2
MON	MON49	10	25.6	15.2	0.01	10.4	51	24	29.1	1099	17.761	11.42	33.13	0.2
MON	MON49	11	25.8	15.4	0.01	10.4	51	24	29.1	1099	17.761	11.42	33.13	0.2
MON	MON49	12	25.9	15.5	0.01	10.4	51	24	29.1	1099	17.761	11.42	33.13	0.2
MON	MON50+0	0	10.4	0	0.2	10.4	57	24	29.9	1099	28.219	11.42	33.13	0.2
MON	MON50+0	1	13.2	2.8	0.2	10.4	57	24	29.9	1099	28.219	11.42	33.13	0.2
MON	MON50+0	2	17	6.6	0.2	10.4	57	24	29.9	1099	28.219	11.42	33.13	0.2
MON	MON50+0	3	20.1	9.7	0.2	10.4	57	24	29.9	1099	28.219	11.42	33.13	0.2
MON	MON50+0	4	22.1	11.7	0.2	10.4	57	24	29.9	1099	28.219	11.42	33.13	0.2
MON	MON50+0	5	23.6	13.2	0.2	10.4	57	24	29.9	1099	28.219	11.42	33.13	0.2
MON	MON50+0	6	24.2	13.8	0.2	10.4	57	24	29.9	1099	28.219	11.42	33.13	0.2
MON	MON50+0	7	24.9	14.5	0.2	10.4	57	24	29.9	1099	28.219	11.42	33.13	0.2
MON	MON50+0	8	26.4	16	0.2	10.4	57	24	29.9	1099	28.219	11.42	33.13	0.2
MON	MON50+0	9	27.3	16.9	0.2	10.4	57	24	29.9	1099	28.219	11.42	33.13	0.2
MON	MON50+0	10	27.6	17.2	0.2	10.4	57	24	29.9	1099	28.219	11.42	33.13	0.2
MON	MON50+0	11	28.3	17.9	0.2	10.4	57	24	29.9	1099	28.219	11.42	33.13	0.2
MON	MON50+0	12	28.4	18	0.2	10.4	57	24	29.9	1099	28.219	11.42	33.13	0.2
MON	MON51	0	13.1	0	0.14	13.1	50	23.5	30.8	1099	14.569	11.42	33.13	0.2
MON	MON51	1	18.2	5.1	0.14	13.1	50	23.5	30.8	1099	14.569	11.42	33.13	0.2
MON	MON51	2	21	7.9	0.14	13.1	50	23.5	30.8	1099	14.569	11.42	33.13	0.2
MON	MON51	3	23.4	10.3	0.14	13.1	50	23.5	30.8	1099	14.569	11.42	33.13	0.2
MON	MON51	4	25.1	12	0.14	13.1	50	23.5	30.8	1099	14.569	11.42	33.13	0.2
MON	MON51	5	26.5	13.4	0.14	13.1	50	23.5	30.8	1099	14.569	11.42	33.13	0.2
MON	MON51	6	28.2	15.1	0.14	13.1	50	23.5	30.8	1099	14.569	11.42	33.13	0.2
MON	MON51	7	29	15.9	0.14	13.1	50	23.5	30.8	1099	14.569	11.42	33.13	0.2
MON	MON51	8	30.4	17.3	0.14	13.1	50	23.5	30.8	1099	14.569	11.42	33.13	0.2
MON	MON51	9	31.1	18	0.14	13.1	50	23.5	30.8	1099	14.569	11.42	33.13	0.2
MON	MON51	10	32.1	19	0.14	13.1	50	23.5	30.8	1099	14.569	11.42	33.13	0.2
MON	MON51	11	32.8	19.7	0.14	13.1	50	23.5	30.8	1099	14.569	11.42	33.13	0.2
MON	MON51	12	33.5	20.4	0.14	13.1	50	23.5	30.8	1099	14.569	11.42	33.13	0.2
MON	MON52	0	13.3	0	0.29	13.3	55	23.5	28	1099	29.997	11.42	33.13	0.2
MON	MON52	1	15.6	2.3	0.29	13.3	55	23.5	28	1099	29.997	11.42	33.13	0.2
MON	MON52	2	17.8	4.5	0.29	13.3	55	23.5	28	1099	29.997	11.42	33.13	0.2
MON	MON52	3	18	4.7	0.29	13.3	55	23.5	28	1099	29.997	11.42	33.13	0.2
MON	MON52	4	21.2	7.9	0.29	13.3	55	23.5	28	1099	29.997	11.42	33.13	0.2
MON	MON52	5	22.7	9.4	0.29	13.3	55	23.5	28	1099	29.997	11.42	33.13	0.2
MON	MON52	6	23.4	10.1	0.29	13.3	55	23.5	28	1099	29.997	11.42	33.13	0.2
MON	MON52	7	23.5	10.2	0.29	13.3	55	23.5	28	1099	29.997	11.42	33.13	0.2
MON	MON52	8	24.7	11.4	0.29	13.3	55	23.5	28	1099	29.997	11.42	33.13	0.2
MON	MON52	9	25.4	12.1	0.29	13.3	55	23.5	28	1099	29.997	11.42	33.13	0.2
MON	MON52	10	25.8	12.5	0.29	13.3	55	23.5	28	1099	29.997	11.42	33.13	0.2
MON	MON52	11	25.9	12.6	0.29	13.3	55	23.5	28	1099	29.997	11.42	33.13	0.2
MON	MON52	12	25.8	12.5	0.29	13.3	55	23.5	28	1099	29.997	11.42	33.13	0.2
PEJ	PEJ451	0	11	0	0.79	11	54	26.5	29.6	1254	23.735	8	39.19	1.98
PEJ	PEJ451	1	14	3	0.79	11	54	26.5	29.6	1254	23.735	8	39.19	1.98
PEJ	PEJ451	2	21.3	10.3	0.79	11	54	26.5	29.6	1254	23.735	8	39.19	1.98
PEJ	PEJ451	3	23.8	12.8	0.79	11	54	26.5	29.6	1254	23.735	8	39.19	1.98
PEJ	PEJ451	4	25.4	14.4	0.79	11	54	26.5	29.6	1254	23.735	8	39.19	1.98
PEJ	PEJ451	5	26.3	15.3	0.79	11	54	26.5	29.6	1254	23.735	8	39.19	1.98
PEJ	PEJ451	6	27.8	16.8	0.79	11	54	26.5	29.6	1254	23.735	8	39.19	1.98
PEJ	PEJ451	7	29.1	18.1	0.79	11	54	26.5	29.6	1254	23.735	8	39.19	1.98
PEJ	PEJ451	8	30.7	19.7	0.79	11	54	26.5	29.6	1254	23.735	8	39.19	1.98
PEJ	PEJ451	9	31.4	20.4	0.79	11	54	26.5	29.6	1254	23.735	8	39.19	1.98
PEJ	PEJ451	10	32.1	21.1	0.79	11	54	26.5	29.6	1254	23.735	8	39.19	1.98
PEJ	PEJ451	11	33.3	22.3	0.79	11	54	26.5	29.6	1254	23.735	8	39.19	1.98
PEJ	PEJ451	12	33.5	22.5	0.79	11	54	26.5	29.6	1254	23.735	8	39.19	1.98
PEJ	PEJ454	0	9.7	3.7	0.28	9.7	56	26.5	31.5	1254	29.568	8	39.19	1.98
PEJ	PEJ454	1	13.1	7.1	0.28	9.7	56	26.5	31.5	1254	29.568	8	39.19	1.98
PEJ	PEJ454	2	16.3	10.3	0.28	9.7	56	26.5	31.5	1254	29.568	8	39.19	1.98
PEJ	PEJ454	3	19.2	13.2	0.28	9.7	56	26.5	31.5	1254	29.568	8	39.19	1.98
PEJ	PEJ454	4	20.6	14.6	0.28	9.7	56	26.5	31.5	1254	29.568	8	39.19	1.98
PEJ	PEJ454	5	21.6	15.6	0.28	9.7	56	26.5	31.5	1254	29.568	8	39.19	1.98
PEJ	PEJ454	6	24.3	18.3	0.28	9.7	56	26.5	31.5	1254	29.568	8	39.19	1.98
PEJ	PEJ454	7	25.9	19.9	0.28	9.7	56	26.5	31.5	1254	29.568	8	39.19	1.98
PEJ	PEJ454	8	29.1	23.1	0.28	9.7	56	26.5	31.5	1254	29.568	8	39.19	1.98
PEJ	PEJ454	9	29.5	23.5	0.28	9.7	56	26.5	31.5	1254	29.568	8	39.19	1.98
PEJ	PEJ454	10	30.6	24.6	0.28	9.7	56	26.5	31.5	1254	29.568	8	39.19	1.98
PEJ	PEJ454	11	30.9	24.9	0.28	9.7	56	26.5	31.5	1254	29.568	8	39.19	1.98
PEJ	PEJ454	12	31.5	25.5	0.28	9.7	56	26.5	31.5	1254	29.568	8	39.19	1.98
PEJ	PEJ458	0	11.6	5.1	0.36	11.6	54	25	30.6	1254	10.832	8	39.19	1.98
PEJ	PEJ458	1	17.4	10.9	0.36	11.6	54	25	30.6	1254	10.832	8	39.19	1.98
PEJ	PEJ458	2	20.3	13.8	0.36	11.6	54	25	30.6	1254	10.832	8	39.19	1.98
PEJ	PEJ458	3	22	15.5	0.36	11.6	54	25	30.6	1254	10.832	8	39.19	1.98
PEJ	PEJ458	4	24.2	17.7	0.36	11.6	54	25	30.6	1254	10.832	8	39.19	1.98
PEJ	PEJ458	5	25.6	19.1	0.36	11.6	54	25	30.6	1254	10.832	8	39.19	1.98
PEJ	PEJ458	6	27	20.5	0.36	11.6	54	25	30.6	1254	10.832	8	39.19	1.98
PEJ	PEJ458	7	27.6	21.1	0.36	11.6	54	25	30.6	1254	10.832	8	39.19	1.98
PEJ	PEJ458	8	28.6	22.1	0.36	11.6	54	25	30.6	1254	10.832	8	39.19	1.98
PEJ	PEJ458	9	29.8	23.3	0.36	11.6	54	25	30.6	1254	10.832	8	39.19	1.98
PEJ	PEJ458	10	30.7	24.2	0.36	11.6	54	25	30.6	1254	10.832	8	39.19	1.98
PEJ	PEJ458	11	31.5	25	0.36	11.6	54	25	30.6	1254	10.832	8	39.19	1.98
PEJ	PEJ458	12	31.1	24.6	0.36	11.6	54	25	30.6	1254	10.832	8	39.19	1.98
PEJ	PEJ459	0	10.9	4.7	0.37	10.9	51	26	28.6	1254	16.456	8	39.19	1.98
PEJ	PEJ459	1	16.6	10.4	0.37	10.9	51	26	28.6	1254	16.456	8	39.19	1.98
PEJ	PEJ459	2	20.1	13.9	0.37	10.9	51	26	28.6	1254	16.456	8	39.19	1.98
PEJ	PEJ459	3	23.7	17.5	0.37	10.9	51	26	28.6	1254	16.456	8	39.19	1.98
PEJ	PEJ459	4	25.8	19.6	0.37	10.9	51	26	28.6	1254	16.456	8	39.19	1.98
PEJ	PEJ459	5	28.1	21.9	0.37	10.9	51	26	28.6	1254	16.456	8	39.19	1.98
PEJ	PEJ459	6	29.8	23.6	0.37	10.9	51	26	28.6	1254	16.456	8	39.19	1.98
PEJ	PEJ459	7	30.2	24	0.37	10.9	51	26	28.6	1254	16.456	8	39.19	1.98
PEJ	PEJ459	8	30.7	24.5	0.37	10.9	51	26	28.6	1254	16.456	8	39.19	1.98
PEJ	PEJ459	9	31.5	25.3	0.37	10.9	51	26	28.6	1254	16.456	8	39.19	1.98
PEJ	PEJ459	10	32.7	26.5	0.37	10.9	51	26	28.6	1254	16.456	8	39.19	1.98
PEJ	PEJ459	11	33.3	27.1	0.37	10.9	51	26	28.6	1254	16.456	8	39.19	1.98
PEJ	PEJ459	12	34	27.8	0.37	10.9	51	26	28.6	1254	16.456	8	39.19	1.98
PEJ	PEJ461+9	0	7.9	0	0.17	7.9	57	26.5	34.7	1254	33.253	8	39.19	1.98
PEJ	PEJ461+9	1	14.4	6.5	0.17	7.9	57	26.5	34.7	1254	33.253	8	39.19	1.98
PEJ	PEJ461+9	2	16.8	8.9	0.17	7.9	57	26.5	34.7	1254	33.253	8	39.19	1.98
PEJ	PEJ461+9	3	19.3	11.4	0.17	7.9	57	26.5	34.7	1254	33.253	8	39.19	1.98
PEJ	PEJ461+9	4	20.1	12.2	0.17	7.9	57	26.5	34.7	1254	33.253	8	39.19	1.98
PEJ	PEJ461+9	5	22.9	15	0.17	7.9	57	26.5	34.7	1254	33.253	8	39.19	1.98
PEJ	PEJ461+9	6	23.3	15.4	0.17	7.9	57	26.5	34.7	1254	33.253	8	39.19	1.98
PEJ	PEJ461+9	7	25.2	17.3	0.17	7.9	57	26.5	34.7	1254	33.253	8	39.19	1.98
PEJ	PEJ461+9	8	27.3	19.4	0.17	7.9	57	26.5	34.7	1254	33.253	8	39.19	1.98
PEJ	PEJ461+9	9	29	21.1	0.17	7.9	57	26.5	34.7	1254	33.253	8	39.19	1.98
PEJ	PEJ461+9	10	29.3	21.4	0.17	7.9	57	26.5	34.7	1254	33.253	8	39.19	1.98
PEJ	PEJ461+9	11	30.2	22.3	0.17	7.9	57	26.5	34.7	1254	33.253	8	39.19	1.98
PEJ	PEJ461+9	12	31	23.1	0.17	7.9	57	26.5	34.7	1254	33.253	8	39.19	1.98
PEJ	PEJ463	0	11.5	3.8	0.2	11.5	58	26.5	33.6	1254	41.064	8	39.19	1.98
PEJ	PEJ463	1	15.2	7.5	0.2	11.5	58	26.5	33.6	1254	41.064	8	39.19	1.98
PEJ	PEJ463	2	18.4	10.7	0.2	11.5	58	26.5	33.6	1254	41.064	8	39.19	1.98
PEJ	PEJ463	3	21.8	14.1	0.2	11.5	58	26.5	33.6	1254	41.064	8	39.19	1.98
PEJ	PEJ463	4	22.3	14.6	0.2	11.5	58	26.5	33.6	1254	41.064	8	39.19	1.98
PEJ	PEJ463	5	24.6	16.9	0.2	11.5	58	26.5	33.6	1254	41.064	8	39.19	1.98
PEJ	PEJ463	6	26.7	19	0.2	11.5	58	26.5	33.6	1254	41.064	8	39.19	1.98
PEJ	PEJ463	7	28.1	20.4	0.2	11.5	58	26.5	33.6	1254	41.064	8	39.19	1.98
PEJ	PEJ463	8	31.2	23.5	0.2	11.5	58	26.5	33.6	1254	41.064	8	39.19	1.98
PEJ	PEJ463	9	31.8	24.1	0.2	11.5	58	26.5	33.6	1254	41.064	8	39.19	1.98
PEJ	PEJ463	10	32.7	25	0.2	11.5	58	26.5	33.6	1254	41.064	8	39.19	1.98
PEJ	PEJ463	11	33.6	25.9	0.2	11.5	58	26.5	33.6	1254	41.064	8	39.19	1.98
PEJ	PEJ463	12	33.9	26.2	0.2	11.5	58	26.5	33.6	1254	41.064	8	39.19	1.98
PEJ	PEJ464	0	12.7	0	0.41	12.7	58	26.5	30.6	1254	26.304	8	39.19	1.98
PEJ	PEJ464	1	15.2	2.5	0.41	12.7	58	26.5	30.6	1254	26.304	8	39.19	1.98
PEJ	PEJ464	2	21.7	9	0.41	12.7	58	26.5	30.6	1254	26.304	8	39.19	1.98
PEJ	PEJ464	3	23.2	10.5	0.41	12.7	58	26.5	30.6	1254	26.304	8	39.19	1.98
PEJ	PEJ464	4	25.9	13.2	0.41	12.7	58	26.5	30.6	1254	26.304	8	39.19	1.98
PEJ	PEJ464	5	27.1	14.4	0.41	12.7	58	26.5	30.6	1254	26.304	8	39.19	1.98
PEJ	PEJ464	6	27.9	15.2	0.41	12.7	58	26.5	30.6	1254	26.304	8	39.19	1.98
PEJ	PEJ464	7	29.2	16.5	0.41	12.7	58	26.5	30.6	1254	26.304	8	39.19	1.98
PEJ	PEJ464	8	30.7	18	0.41	12.7	58	26.5	30.6	1254	26.304	8	39.19	1.98
PEJ	PEJ464	9	31.2	18.5	0.41	12.7	58	26.5	30.6	1254	26.304	8	39.19	1.98
PEJ	PEJ464	10	31.7	19	0.41	12.7	58	26.5	30.6	1254	26.304	8	39.19	1.98
PEJ	PEJ464	11	32.7	20	0.41	12.7	58	26.5	30.6	1254	26.304	8	39.19	1.98
PEJ	PEJ464	12	33.2	20.5	0.41	12.7	58	26.5	30.6	1254	26.304	8	39.19	1.98
PEJ	PEJ466+8	0	11.8	0	0.11	11.8	52	26.5	30.6	1254	23.249	8	39.19	1.98
PEJ	PEJ466+8	1	14.9	3.1	0.11	11.8	52	26.5	30.6	1254	23.249	8	39.19	1.98
PEJ	PEJ466+8	2	22.7	10.9	0.11	11.8	52	26.5	30.6	1254	23.249	8	39.19	1.98
PEJ	PEJ466+8	3	24.5	12.7	0.11	11.8	52	26.5	30.6	1254	23.249	8	39.19	1.98
PEJ	PEJ466+8	4	25.9	14.1	0.11	11.8	52	26.5	30.6	1254	23.249	8	39.19	1.98
PEJ	PEJ466+8	5	27.2	15.4	0.11	11.8	52	26.5	30.6	1254	23.249	8	39.19	1.98
PEJ	PEJ466+8	6	28.6	16.8	0.11	11.8	52	26.5	30.6	1254	23.249	8	39.19	1.98
PEJ	PEJ466+8	7	29.9	18.1	0.11	11.8	52	26.5	30.6	1254	23.249	8	39.19	1.98
PEJ	PEJ466+8	8	31	19.2	0.11	11.8	52	26.5	30.6	1254	23.249	8	39.19	1.98
PEJ	PEJ466+8	9	31.9	20.1	0.11	11.8	52	26.5	30.6	1254	23.249	8	39.19	1.98
PEJ	PEJ466+8	10	32.5	20.7	0.11	11.8	52	26.5	30.6	1254	23.249	8	39.19	1.98
PEJ	PEJ466+8	11	33.4	21.6	0.11	11.8	52	26.5	30.6	1254	23.249	8	39.19	1.98
PEJ	PEJ466+8	12	34.4	22.6	0.11	11.8	52	26.5	30.6	1254	23.249	8	39.19	1.98
PEJ	PEJ467	0	8.3	0	-1.01	8.3	57	26	31.9	1254	33.398	8	39.19	1.98
PEJ	PEJ467	1	12.4	4.1	-1.01	8.3	57	26	31.9	1254	33.398	8	39.19	1.98
PEJ	PEJ467	2	16.7	8.4	-1.01	8.3	57	26	31.9	1254	33.398	8	39.19	1.98
PEJ	PEJ467	3	22.1	13.8	-1.01	8.3	57	26	31.9	1254	33.398	8	39.19	1.98
PEJ	PEJ467	4	26	17.7	-1.01	8.3	57	26	31.9	1254	33.398	8	39.19	1.98
PEJ	PEJ467	5	26.7	18.4	-1.01	8.3	57	26	31.9	1254	33.398	8	39.19	1.98
PEJ	PEJ467	6	29.1	20.8	-1.01	8.3	57	26	31.9	1254	33.398	8	39.19	1.98
PEJ	PEJ467	7	29.3	21	-1.01	8.3	57	26	31.9	1254	33.398	8	39.19	1.98
PEJ	PEJ467	8	30.8	22.5	-1.01	8.3	57	26	31.9	1254	33.398	8	39.19	1.98
PEJ	PEJ467	9	31.5	23.2	-1.01	8.3	57	26	31.9	1254	33.398	8	39.19	1.98
PEJ	PEJ467	10	32.2	23.9	-1.01	8.3	57	26	31.9	1254	33.398	8	39.19	1.98
PEJ	PEJ467	11	32.8	24.5	-1.01	8.3	57	26	31.9	1254	33.398	8	39.19	1.98
PEJ	PEJ467	12	33.3	25	-1.01	8.3	57	26	31.9	1254	33.398	8	39.19	1.98
PEJ	PEJ474	0	12.3	4.7	0.19	12.3	55	26	31.7	1254	45.979	8	39.19	1.98
PEJ	PEJ474	1	17.5	9.9	0.19	12.3	55	26	31.7	1254	45.979	8	39.19	1.98
PEJ	PEJ474	2	23	15.4	0.19	12.3	55	26	31.7	1254	45.979	8	39.19	1.98
PEJ	PEJ474	3	25.4	17.8	0.19	12.3	55	26	31.7	1254	45.979	8	39.19	1.98
PEJ	PEJ474	4	27.3	19.7	0.19	12.3	55	26	31.7	1254	45.979	8	39.19	1.98
PEJ	PEJ474	5	29.8	22.2	0.19	12.3	55	26	31.7	1254	45.979	8	39.19	1.98
PEJ	PEJ474	6	30.2	22.6	0.19	12.3	55	26	31.7	1254	45.979	8	39.19	1.98
PEJ	PEJ474	7	31.4	23.8	0.19	12.3	55	26	31.7	1254	45.979	8	39.19	1.98
PEJ	PEJ474	8	32.1	24.5	0.19	12.3	55	26	31.7	1254	45.979	8	39.19	1.98
PEJ	PEJ474	9	33.2	25.6	0.19	12.3	55	26	31.7	1254	45.979	8	39.19	1.98
PEJ	PEJ474	10	33.6	26	0.19	12.3	55	26	31.7	1254	45.979	8	39.19	1.98
PEJ	PEJ474	11	34.1	26.5	0.19	12.3	55	26	31.7	1254	45.979	8	39.19	1.98
PEJ	PEJ474	12	34.6	27	0.19	12.3	55	26	31.7	1254	45.979	8	39.19	1.98
PUY	PUY520+0	0	9.2	0	0.07	9.2	54	25.5	30.7	1470	24.767	12.63	32.55	2.5
PUY	PUY520+0	1	12.3	3.1	0.07	9.2	54	25.5	30.7	1470	24.767	12.63	32.55	2.5
PUY	PUY520+0	2	16.3	7.1	0.07	9.2	54	25.5	30.7	1470	24.767	12.63	32.55	2.5
PUY	PUY520+0	3	22	12.8	0.07	9.2	54	25.5	30.7	1470	24.767	12.63	32.55	2.5
PUY	PUY520+0	4	23	13.8	0.07	9.2	54	25.5	30.7	1470	24.767	12.63	32.55	2.5
PUY	PUY520+0	5	27	17.8	0.07	9.2	54	25.5	30.7	1470	24.767	12.63	32.55	2.5
PUY	PUY520+0	6	27.3	18.1	0.07	9.2	54	25.5	30.7	1470	24.767	12.63	32.55	2.5
PUY	PUY520+0	7	28.5	19.3	0.07	9.2	54	25.5	30.7	1470	24.767	12.63	32.55	2.5
PUY	PUY520+0	8	28.8	19.6	0.07	9.2	54	25.5	30.7	1470	24.767	12.63	32.55	2.5
PUY	PUY520+0	9	29.3	20.1	0.07	9.2	54	25.5	30.7	1470	24.767	12.63	32.55	2.5
PUY	PUY520+0	10	30.6	21.4	0.07	9.2	54	25.5	30.7	1470	24.767	12.63	32.55	2.5
PUY	PUY520+0	11	30.7	21.5	0.07	9.2	54	25.5	30.7	1470	24.767	12.63	32.55	2.5
PUY	PUY520+0	12	31.6	22.4	0.07	9.2	54	25.5	30.7	1470	24.767	12.63	32.55	2.5
PUY	PUY521	0	11	2.9	0.72	11	54	25	30.7	1470	36.416	12.63	32.55	2.5
PUY	PUY521	1	15.8	7.7	0.72	11	54	25	30.7	1470	36.416	12.63	32.55	2.5
PUY	PUY521	2	18.2	10.1	0.72	11	54	25	30.7	1470	36.416	12.63	32.55	2.5
PUY	PUY521	3	22.8	14.7	0.72	11	54	25	30.7	1470	36.416	12.63	32.55	2.5
PUY	PUY521	4	23.4	15.3	0.72	11	54	25	30.7	1470	36.416	12.63	32.55	2.5
PUY	PUY521	5	26.1	18	0.72	11	54	25	30.7	1470	36.416	12.63	32.55	2.5
PUY	PUY521	6	27.5	19.4	0.72	11	54	25	30.7	1470	36.416	12.63	32.55	2.5
PUY	PUY521	7	28.4	20.3	0.72	11	54	25	30.7	1470	36.416	12.63	32.55	2.5
PUY	PUY521	8	29.2	21.1	0.72	11	54	25	30.7	1470	36.416	12.63	32.55	2.5
PUY	PUY521	9	30	21.9	0.72	11	54	25	30.7	1470	36.416	12.63	32.55	2.5
PUY	PUY521	10	31.8	23.7	0.72	11	54	25	30.7	1470	36.416	12.63	32.55	2.5
PUY	PUY521	11	33.1	25	0.72	11	54	25	30.7	1470	36.416	12.63	32.55	2.5
PUY	PUY521	12	33.8	25.7	0.72	11	54	25	30.7	1470	36.416	12.63	32.55	2.5
PUY	PUY526	0	10.3	4	0.25	10.3	54	26	32.8	1470	38.716	12.63	32.55	2.5
PUY	PUY526	1	14.4	8.1	0.25	10.3	54	26	32.8	1470	38.716	12.63	32.55	2.5
PUY	PUY526	2	22.2	15.9	0.25	10.3	54	26	32.8	1470	38.716	12.63	32.55	2.5
PUY	PUY526	3	24.3	18	0.25	10.3	54	26	32.8	1470	38.716	12.63	32.55	2.5
PUY	PUY526	4	25.7	19.4	0.25	10.3	54	26	32.8	1470	38.716	12.63	32.55	2.5
PUY	PUY526	5	27.7	21.4	0.25	10.3	54	26	32.8	1470	38.716	12.63	32.55	2.5
PUY	PUY526	6	29	22.7	0.25	10.3	54	26	32.8	1470	38.716	12.63	32.55	2.5
PUY	PUY526	7	29.5	23.2	0.25	10.3	54	26	32.8	1470	38.716	12.63	32.55	2.5
PUY	PUY526	8	30.7	24.4	0.25	10.3	54	26	32.8	1470	38.716	12.63	32.55	2.5
PUY	PUY526	9	31.6	25.3	0.25	10.3	54	26	32.8	1470	38.716	12.63	32.55	2.5
PUY	PUY526	10	32.1	25.8	0.25	10.3	54	26	32.8	1470	38.716	12.63	32.55	2.5
PUY	PUY526	11	33.6	27.3	0.25	10.3	54	26	32.8	1470	38.716	12.63	32.55	2.5
PUY	PUY526	12	34	27.7	0.25	10.3	54	26	32.8	1470	38.716	12.63	32.55	2.5
PUY	PUY529	0	10.7	4	0.15	10.7	56	26	32.4	1470	26.915	12.63	32.55	2.5
PUY	PUY529	1	16.5	9.8	0.15	10.7	56	26	32.4	1470	26.915	12.63	32.55	2.5
PUY	PUY529	2	19.3	12.6	0.15	10.7	56	26	32.4	1470	26.915	12.63	32.55	2.5
PUY	PUY529	3	22.8	16.1	0.15	10.7	56	26	32.4	1470	26.915	12.63	32.55	2.5
PUY	PUY529	4	25.1	18.4	0.15	10.7	56	26	32.4	1470	26.915	12.63	32.55	2.5
PUY	PUY529	5	26.8	20.1	0.15	10.7	56	26	32.4	1470	26.915	12.63	32.55	2.5
PUY	PUY529	6	28.8	22.1	0.15	10.7	56	26	32.4	1470	26.915	12.63	32.55	2.5
PUY	PUY529	7	30.1	23.4	0.15	10.7	56	26	32.4	1470	26.915	12.63	32.55	2.5
PUY	PUY529	8	31.3	24.6	0.15	10.7	56	26	32.4	1470	26.915	12.63	32.55	2.5
PUY	PUY529	9	32.3	25.6	0.15	10.7	56	26	32.4	1470	26.915	12.63	32.55	2.5
PUY	PUY529	10	33.2	26.5	0.15	10.7	56	26	32.4	1470	26.915	12.63	32.55	2.5
PUY	PUY529	11	33.7	27	0.15	10.7	56	26	32.4	1470	26.915	12.63	32.55	2.5
PUY	PUY529	12	34.7	28	0.15	10.7	56	26	32.4	1470	26.915	12.63	32.55	2.5
PUY	PUY531	0	10.8	3.9	0.17	10.8	55	25	31.5	1470	17.107	12.63	32.55	2.5
PUY	PUY531	1	16.7	9.8	0.17	10.8	55	25	31.5	1470	17.107	12.63	32.55	2.5
PUY	PUY531	2	20.5	13.6	0.17	10.8	55	25	31.5	1470	17.107	12.63	32.55	2.5
PUY	PUY531	3	22.5	15.6	0.17	10.8	55	25	31.5	1470	17.107	12.63	32.55	2.5
PUY	PUY531	4	24.3	17.4	0.17	10.8	55	25	31.5	1470	17.107	12.63	32.55	2.5
PUY	PUY531	5	26.2	19.3	0.17	10.8	55	25	31.5	1470	17.107	12.63	32.55	2.5
PUY	PUY531	6	27.7	20.8	0.17	10.8	55	25	31.5	1470	17.107	12.63	32.55	2.5
PUY	PUY531	7	28.5	21.6	0.17	10.8	55	25	31.5	1470	17.107	12.63	32.55	2.5
PUY	PUY531	8	29.5	22.6	0.17	10.8	55	25	31.5	1470	17.107	12.63	32.55	2.5
PUY	PUY531	9	30.6	23.7	0.17	10.8	55	25	31.5	1470	17.107	12.63	32.55	2.5
PUY	PUY531	10	31.1	24.2	0.17	10.8	55	25	31.5	1470	17.107	12.63	32.55	2.5
PUY	PUY531	11	31.9	25	0.17	10.8	55	25	31.5	1470	17.107	12.63	32.55	2.5
PUY	PUY531	12	32.6	25.7	0.17	10.8	55	25	31.5	1470	17.107	12.63	32.55	2.5
PUY	PUY532	0	9.3	3.7	0	9.3	55	25.5	32.2	1470	16.333	12.63	32.55	2.5
PUY	PUY532	1	15.6	10	0	9.3	55	25.5	32.2	1470	16.333	12.63	32.55	2.5
PUY	PUY532	2	17.9	12.3	0	9.3	55	25.5	32.2	1470	16.333	12.63	32.55	2.5
PUY	PUY532	3	23.1	17.5	0	9.3	55	25.5	32.2	1470	16.333	12.63	32.55	2.5
PUY	PUY532	4	25.6	20	0	9.3	55	25.5	32.2	1470	16.333	12.63	32.55	2.5
PUY	PUY532	5	26.5	20.9	0	9.3	55	25.5	32.2	1470	16.333	12.63	32.55	2.5
PUY	PUY532	6	27.9	22.3	0	9.3	55	25.5	32.2	1470	16.333	12.63	32.55	2.5
PUY	PUY532	7	29.2	23.6	0	9.3	55	25.5	32.2	1470	16.333	12.63	32.55	2.5
PUY	PUY532	8	30.6	25	0	9.3	55	25.5	32.2	1470	16.333	12.63	32.55	2.5
PUY	PUY532	9	30.8	25.2	0	9.3	55	25.5	32.2	1470	16.333	12.63	32.55	2.5
PUY	PUY532	10	32.2	26.6	0	9.3	55	25.5	32.2	1470	16.333	12.63	32.55	2.5
PUY	PUY532	11	32.8	27.2	0	9.3	55	25.5	32.2	1470	16.333	12.63	32.55	2.5
PUY	PUY532	12	33.4	27.8	0	9.3	55	25.5	32.2	1470	16.333	12.63	32.55	2.5
PUY	PUY535+6	0	9.9	4.3	0.33	9.9	50	25	31.3	1470	9.865	12.63	32.55	2.5
PUY	PUY535+6	1	16.7	11.1	0.33	9.9	50	25	31.3	1470	9.865	12.63	32.55	2.5
PUY	PUY535+6	2	20.8	15.2	0.33	9.9	50	25	31.3	1470	9.865	12.63	32.55	2.5
PUY	PUY535+6	3	24.5	18.9	0.33	9.9	50	25	31.3	1470	9.865	12.63	32.55	2.5
PUY	PUY535+6	4	26	20.4	0.33	9.9	50	25	31.3	1470	9.865	12.63	32.55	2.5
PUY	PUY535+6	5	27.6	22	0.33	9.9	50	25	31.3	1470	9.865	12.63	32.55	2.5
PUY	PUY535+6	6	30	24.4	0.33	9.9	50	25	31.3	1470	9.865	12.63	32.55	2.5
PUY	PUY535+6	7	31	25.4	0.33	9.9	50	25	31.3	1470	9.865	12.63	32.55	2.5
PUY	PUY535+6	8	32	26.4	0.33	9.9	50	25	31.3	1470	9.865	12.63	32.55	2.5
PUY	PUY535+6	9	32.6	27	0.33	9.9	50	25	31.3	1470	9.865	12.63	32.55	2.5
PUY	PUY535+6	10	33.3	27.7	0.33	9.9	50	25	31.3	1470	9.865	12.63	32.55	2.5
PUY	PUY535+6	11	34.1	28.5	0.33	9.9	50	25	31.3	1470	9.865	12.63	32.55	2.5
PUY	PUY535+6	12	34.5	28.9	0.33	9.9	50	25	31.3	1470	9.865	12.63	32.55	2.5
PUY	PUY536	0	10.6	4.3	0.12	10.6	55	26	32.2	1470	33.29	12.63	32.55	2.5
PUY	PUY536	1	15.8	9.5	0.12	10.6	55	26	32.2	1470	33.29	12.63	32.55	2.5
PUY	PUY536	2	19.7	13.4	0.12	10.6	55	26	32.2	1470	33.29	12.63	32.55	2.5
PUY	PUY536	3	23.5	17.2	0.12	10.6	55	26	32.2	1470	33.29	12.63	32.55	2.5
PUY	PUY536	4	25.5	19.2	0.12	10.6	55	26	32.2	1470	33.29	12.63	32.55	2.5
PUY	PUY536	5	27	20.7	0.12	10.6	55	26	32.2	1470	33.29	12.63	32.55	2.5
PUY	PUY536	6	28.5	22.2	0.12	10.6	55	26	32.2	1470	33.29	12.63	32.55	2.5
PUY	PUY536	7	29.7	23.4	0.12	10.6	55	26	32.2	1470	33.29	12.63	32.55	2.5
PUY	PUY536	8	31.3	25	0.12	10.6	55	26	32.2	1470	33.29	12.63	32.55	2.5
PUY	PUY536	9	32.1	25.8	0.12	10.6	55	26	32.2	1470	33.29	12.63	32.55	2.5
PUY	PUY536	10	33.2	26.9	0.12	10.6	55	26	32.2	1470	33.29	12.63	32.55	2.5
PUY	PUY536	11	33.4	27.1	0.12	10.6	55	26	32.2	1470	33.29	12.63	32.55	2.5
PUY	PUY536	12	34.4	28.1	0.12	10.6	55	26	32.2	1470	33.29	12.63	32.55	2.5
PUY	PUY538	0	12.6	5.9	0.6	12.6	56	26	33.1	1470	22.012	12.63	32.55	2.5
PUY	PUY538	1	18.6	11.9	0.6	12.6	56	26	33.1	1470	22.012	12.63	32.55	2.5
PUY	PUY538	2	20.3	13.6	0.6	12.6	56	26	33.1	1470	22.012	12.63	32.55	2.5
PUY	PUY538	3	23.9	17.2	0.6	12.6	56	26	33.1	1470	22.012	12.63	32.55	2.5
PUY	PUY538	4	26	19.3	0.6	12.6	56	26	33.1	1470	22.012	12.63	32.55	2.5
PUY	PUY538	5	27.7	21	0.6	12.6	56	26	33.1	1470	22.012	12.63	32.55	2.5
PUY	PUY538	6	29	22.3	0.6	12.6	56	26	33.1	1470	22.012	12.63	32.55	2.5
PUY	PUY538	7	29.6	22.9	0.6	12.6	56	26	33.1	1470	22.012	12.63	32.55	2.5
PUY	PUY538	8	30.4	23.7	0.6	12.6	56	26	33.1	1470	22.012	12.63	32.55	2.5
PUY	PUY538	9	31.5	24.8	0.6	12.6	56	26	33.1	1470	22.012	12.63	32.55	2.5
PUY	PUY538	10	32.1	25.4	0.6	12.6	56	26	33.1	1470	22.012	12.63	32.55	2.5
PUY	PUY538	11	32.9	26.2	0.6	12.6	56	26	33.1	1470	22.012	12.63	32.55	2.5
PUY	PUY538	12	33.2	26.5	0.6	12.6	56	26	33.1	1470	22.012	12.63	32.55	2.5
PUY	PUY541	0	11.5	5.6	0.35	11.5	53	25.5	31.7	1470	28.539	12.63	32.55	2.5
PUY	PUY541	1	18.6	12.7	0.35	11.5	53	25.5	31.7	1470	28.539	12.63	32.55	2.5
PUY	PUY541	2	22	16.1	0.35	11.5	53	25.5	31.7	1470	28.539	12.63	32.55	2.5
PUY	PUY541	3	25.5	19.6	0.35	11.5	53	25.5	31.7	1470	28.539	12.63	32.55	2.5
PUY	PUY541	4	27.7	21.8	0.35	11.5	53	25.5	31.7	1470	28.539	12.63	32.55	2.5
PUY	PUY541	5	28.1	22.2	0.35	11.5	53	25.5	31.7	1470	28.539	12.63	32.55	2.5
PUY	PUY541	6	29.4	23.5	0.35	11.5	53	25.5	31.7	1470	28.539	12.63	32.55	2.5
PUY	PUY541	7	31	25.1	0.35	11.5	53	25.5	31.7	1470	28.539	12.63	32.55	2.5
PUY	PUY541	8	31.9	26	0.35	11.5	53	25.5	31.7	1470	28.539	12.63	32.55	2.5
PUY	PUY541	9	32.8	26.9	0.35	11.5	53	25.5	31.7	1470	28.539	12.63	32.55	2.5
PUY	PUY541	10	33.6	27.7	0.35	11.5	53	25.5	31.7	1470	28.539	12.63	32.55	2.5
PUY	PUY541	11	33.7	27.8	0.35	11.5	53	25.5	31.7	1470	28.539	12.63	32.55	2.5
PUY	PUY541	12	33.9	28	0.35	11.5	53	25.5	31.7	1470	28.539	12.63	32.55	2.5
PUY	PUY542	0	11.4	3.2	0.06	11.4	55	25	30.7	1470	17.893	12.63	32.55	2.5
PUY	PUY542	1	18.4	10.2	0.06	11.4	55	25	30.7	1470	17.893	12.63	32.55	2.5
PUY	PUY542	2	21.3	13.1	0.06	11.4	55	25	30.7	1470	17.893	12.63	32.55	2.5
PUY	PUY542	3	23.5	15.3	0.06	11.4	55	25	30.7	1470	17.893	12.63	32.55	2.5
PUY	PUY542	4	26.1	17.9	0.06	11.4	55	25	30.7	1470	17.893	12.63	32.55	2.5
PUY	PUY542	5	27.6	19.4	0.06	11.4	55	25	30.7	1470	17.893	12.63	32.55	2.5
PUY	PUY542	6	29.4	21.2	0.06	11.4	55	25	30.7	1470	17.893	12.63	32.55	2.5
PUY	PUY542	7	30.7	22.5	0.06	11.4	55	25	30.7	1470	17.893	12.63	32.55	2.5
PUY	PUY542	8	32.1	23.9	0.06	11.4	55	25	30.7	1470	17.893	12.63	32.55	2.5
PUY	PUY542	9	32.8	24.6	0.06	11.4	55	25	30.7	1470	17.893	12.63	32.55	2.5
PUY	PUY542	10	34.1	25.9	0.06	11.4	55	25	30.7	1470	17.893	12.63	32.55	2.5
PUY	PUY542	11	34.5	26.3	0.06	11.4	55	25	30.7	1470	17.893	12.63	32.55	2.5
PUY	PUY542	12	34.5	26.3	0.06	11.4	55	25	30.7	1470	17.893	12.63	32.55	2.5
PUY	PUY545	0	8.3	0	0.03	8.3	58	26	33.5	1470	28.227	12.63	32.55	2.5
PUY	PUY545	1	13.3	5	0.03	8.3	58	26	33.5	1470	28.227	12.63	32.55	2.5
PUY	PUY545	2	18.3	10	0.03	8.3	58	26	33.5	1470	28.227	12.63	32.55	2.5
PUY	PUY545	3	20.5	12.2	0.03	8.3	58	26	33.5	1470	28.227	12.63	32.55	2.5
PUY	PUY545	4	24.1	15.8	0.03	8.3	58	26	33.5	1470	28.227	12.63	32.55	2.5
PUY	PUY545	5	25.2	16.9	0.03	8.3	58	26	33.5	1470	28.227	12.63	32.55	2.5
PUY	PUY545	6	27.3	19	0.03	8.3	58	26	33.5	1470	28.227	12.63	32.55	2.5
PUY	PUY545	7	29	20.7	0.03	8.3	58	26	33.5	1470	28.227	12.63	32.55	2.5
PUY	PUY545	8	29.8	21.5	0.03	8.3	58	26	33.5	1470	28.227	12.63	32.55	2.5
PUY	PUY545	9	31	22.7	0.03	8.3	58	26	33.5	1470	28.227	12.63	32.55	2.5
PUY	PUY545	10	31.7	23.4	0.03	8.3	58	26	33.5	1470	28.227	12.63	32.55	2.5
PUY	PUY545	11	32.6	24.3	0.03	8.3	58	26	33.5	1470	28.227	12.63	32.55	2.5
PUY	PUY545	12	33.2	24.9	0.03	8.3	58	26	33.5	1470	28.227	12.63	32.55	2.5
USA	USA379	0	11.1	4.2	0.22	11.1	54	27	29.7	1273	20.843	9.02	22.68	2.12
USA	USA379	1	16.9	10	0.22	11.1	54	27	29.7	1273	20.843	9.02	22.68	2.12
USA	USA379	2	20	13.1	0.22	11.1	54	27	29.7	1273	20.843	9.02	22.68	2.12
USA	USA379	3	22.2	15.3	0.22	11.1	54	27	29.7	1273	20.843	9.02	22.68	2.12
USA	USA379	4	25.2	18.3	0.22	11.1	54	27	29.7	1273	20.843	9.02	22.68	2.12
USA	USA379	5	26.9	20	0.22	11.1	54	27	29.7	1273	20.843	9.02	22.68	2.12
USA	USA379	6	28.8	21.9	0.22	11.1	54	27	29.7	1273	20.843	9.02	22.68	2.12
USA	USA379	7	29.6	22.7	0.22	11.1	54	27	29.7	1273	20.843	9.02	22.68	2.12
USA	USA379	8	31.2	24.3	0.22	11.1	54	27	29.7	1273	20.843	9.02	22.68	2.12
USA	USA379	9	32.4	25.5	0.22	11.1	54	27	29.7	1273	20.843	9.02	22.68	2.12
USA	USA379	10	33.7	26.8	0.22	11.1	54	27	29.7	1273	20.843	9.02	22.68	2.12
USA	USA379	11	34.4	27.5	0.22	11.1	54	27	29.7	1273	20.843	9.02	22.68	2.12
USA	USA379	12	35.2	28.3	0.22	11.1	54	27	29.7	1273	20.843	9.02	22.68	2.12
USA	USA380	0	8	0	0.13	8	57	27	30.2	1273	44.291	9.02	22.68	2.12
USA	USA380	1	14.5	6.5	0.13	8	57	27	30.2	1273	44.291	9.02	22.68	2.12
USA	USA380	2	18.7	10.7	0.13	8	57	27	30.2	1273	44.291	9.02	22.68	2.12
USA	USA380	3	20.4	12.4	0.13	8	57	27	30.2	1273	44.291	9.02	22.68	2.12
USA	USA380	4	22.5	14.5	0.13	8	57	27	30.2	1273	44.291	9.02	22.68	2.12
USA	USA380	5	25.9	17.9	0.13	8	57	27	30.2	1273	44.291	9.02	22.68	2.12
USA	USA380	6	27.4	19.4	0.13	8	57	27	30.2	1273	44.291	9.02	22.68	2.12
USA	USA380	7	28.6	20.6	0.13	8	57	27	30.2	1273	44.291	9.02	22.68	2.12
USA	USA380	8	30.2	22.2	0.13	8	57	27	30.2	1273	44.291	9.02	22.68	2.12
USA	USA380	9	31.5	23.5	0.13	8	57	27	30.2	1273	44.291	9.02	22.68	2.12
USA	USA380	10	33.1	25.1	0.13	8	57	27	30.2	1273	44.291	9.02	22.68	2.12
USA	USA380	11	34.9	26.9	0.13	8	57	27	30.2	1273	44.291	9.02	22.68	2.12
USA	USA380	12	35.2	27.2	0.13	8	57	27	30.2	1273	44.291	9.02	22.68	2.12
USA	USA383	0	11	3.6	0.08	11	45	24	31	1273	30.293	9.02	22.68	2.12
USA	USA383	1	17.4	10	0.08	11	45	24	31	1273	30.293	9.02	22.68	2.12
USA	USA383	2	20.3	12.9	0.08	11	45	24	31	1273	30.293	9.02	22.68	2.12
USA	USA383	3	23.2	15.8	0.08	11	45	24	31	1273	30.293	9.02	22.68	2.12
USA	USA383	4	26.5	19.1	0.08	11	45	24	31	1273	30.293	9.02	22.68	2.12
USA	USA383	5	27.9	20.5	0.08	11	45	24	31	1273	30.293	9.02	22.68	2.12
USA	USA383	6	29.1	21.7	0.08	11	45	24	31	1273	30.293	9.02	22.68	2.12
USA	USA383	7	30.2	22.8	0.08	11	45	24	31	1273	30.293	9.02	22.68	2.12
USA	USA383	8	31.5	24.1	0.08	11	45	24	31	1273	30.293	9.02	22.68	2.12
USA	USA383	9	32	24.6	0.08	11	45	24	31	1273	30.293	9.02	22.68	2.12
USA	USA383	10	32.8	25.4	0.08	11	45	24	31	1273	30.293	9.02	22.68	2.12
USA	USA383	11	33	25.6	0.08	11	45	24	31	1273	30.293	9.02	22.68	2.12
USA	USA383	12	34	26.6	0.08	11	45	24	31	1273	30.293	9.02	22.68	2.12
USA	USA385	0	10.9	3.9	0.29	10.9	53	24	31.1	1273	47.311	9.02	22.68	2.12
USA	USA385	1	18.8	11.8	0.29	10.9	53	24	31.1	1273	47.311	9.02	22.68	2.12
USA	USA385	2	21.6	14.6	0.29	10.9	53	24	31.1	1273	47.311	9.02	22.68	2.12
USA	USA385	3	23.8	16.8	0.29	10.9	53	24	31.1	1273	47.311	9.02	22.68	2.12
USA	USA385	4	25.4	18.4	0.29	10.9	53	24	31.1	1273	47.311	9.02	22.68	2.12
USA	USA385	5	28.3	21.3	0.29	10.9	53	24	31.1	1273	47.311	9.02	22.68	2.12
USA	USA385	6	29.7	22.7	0.29	10.9	53	24	31.1	1273	47.311	9.02	22.68	2.12
USA	USA385	7	31.2	24.2	0.29	10.9	53	24	31.1	1273	47.311	9.02	22.68	2.12
USA	USA385	8	32.8	25.8	0.29	10.9	53	24	31.1	1273	47.311	9.02	22.68	2.12
USA	USA385	9	32.9	25.9	0.29	10.9	53	24	31.1	1273	47.311	9.02	22.68	2.12
USA	USA385	10	34	27	0.29	10.9	53	24	31.1	1273	47.311	9.02	22.68	2.12
USA	USA385	11	34.7	27.7	0.29	10.9	53	24	31.1	1273	47.311	9.02	22.68	2.12
USA	USA385	12	35.1	28.1	0.29	10.9	53	24	31.1	1273	47.311	9.02	22.68	2.12
USA	USA386	0	10.9	3.4	0.6	10.9	59	27	33	1273	47.192	9.02	22.68	2.12
USA	USA386	1	16.7	9.2	0.6	10.9	59	27	33	1273	47.192	9.02	22.68	2.12
USA	USA386	2	19.7	12.2	0.6	10.9	59	27	33	1273	47.192	9.02	22.68	2.12
USA	USA386	3	22.7	15.2	0.6	10.9	59	27	33	1273	47.192	9.02	22.68	2.12
USA	USA386	4	24	16.5	0.6	10.9	59	27	33	1273	47.192	9.02	22.68	2.12
USA	USA386	5	26.8	19.3	0.6	10.9	59	27	33	1273	47.192	9.02	22.68	2.12
USA	USA386	6	27.4	19.9	0.6	10.9	59	27	33	1273	47.192	9.02	22.68	2.12
USA	USA386	7	29.4	21.9	0.6	10.9	59	27	33	1273	47.192	9.02	22.68	2.12
USA	USA386	8	30.6	23.1	0.6	10.9	59	27	33	1273	47.192	9.02	22.68	2.12
USA	USA386	9	31.4	23.9	0.6	10.9	59	27	33	1273	47.192	9.02	22.68	2.12
USA	USA386	10	32.5	25	0.6	10.9	59	27	33	1273	47.192	9.02	22.68	2.12
USA	USA386	11	33.4	25.9	0.6	10.9	59	27	33	1273	47.192	9.02	22.68	2.12
USA	USA386	12	33.6	26.1	0.6	10.9	59	27	33	1273	47.192	9.02	22.68	2.12
USA	USA387	0	9.7	0	0.23	9.7	54	27	32.2	1273	33.672	9.02	22.68	2.12
USA	USA387	1	13	3.3	0.23	9.7	54	27	32.2	1273	33.672	9.02	22.68	2.12
USA	USA387	2	20	10.3	0.23	9.7	54	27	32.2	1273	33.672	9.02	22.68	2.12
USA	USA387	3	22.6	12.9	0.23	9.7	54	27	32.2	1273	33.672	9.02	22.68	2.12
USA	USA387	4	25.6	15.9	0.23	9.7	54	27	32.2	1273	33.672	9.02	22.68	2.12
USA	USA387	5	26.3	16.6	0.23	9.7	54	27	32.2	1273	33.672	9.02	22.68	2.12
USA	USA387	6	28.4	18.7	0.23	9.7	54	27	32.2	1273	33.672	9.02	22.68	2.12
USA	USA387	7	29.7	20	0.23	9.7	54	27	32.2	1273	33.672	9.02	22.68	2.12
USA	USA387	8	31.5	21.8	0.23	9.7	54	27	32.2	1273	33.672	9.02	22.68	2.12
USA	USA387	9	32.3	22.6	0.23	9.7	54	27	32.2	1273	33.672	9.02	22.68	2.12
USA	USA387	10	33	23.3	0.23	9.7	54	27	32.2	1273	33.672	9.02	22.68	2.12
USA	USA387	11	33.5	23.8	0.23	9.7	54	27	32.2	1273	33.672	9.02	22.68	2.12
USA	USA387	12	34.6	24.9	0.23	9.7	54	27	32.2	1273	33.672	9.02	22.68	2.12
USA	USA388	0	11.4	4.2	0.12	11.4	53	27	34.1	1273	29.661	9.02	22.68	2.12
USA	USA388	1	17	9.8	0.12	11.4	53	27	34.1	1273	29.661	9.02	22.68	2.12
USA	USA388	2	20.5	13.3	0.12	11.4	53	27	34.1	1273	29.661	9.02	22.68	2.12
USA	USA388	3	23.3	16.1	0.12	11.4	53	27	34.1	1273	29.661	9.02	22.68	2.12
USA	USA388	4	25.5	18.3	0.12	11.4	53	27	34.1	1273	29.661	9.02	22.68	2.12
USA	USA388	5	27.3	20.1	0.12	11.4	53	27	34.1	1273	29.661	9.02	22.68	2.12
USA	USA388	6	29.2	22	0.12	11.4	53	27	34.1	1273	29.661	9.02	22.68	2.12
USA	USA388	7	31.1	23.9	0.12	11.4	53	27	34.1	1273	29.661	9.02	22.68	2.12
USA	USA388	8	32.7	25.5	0.12	11.4	53	27	34.1	1273	29.661	9.02	22.68	2.12
USA	USA388	9	33.8	26.6	0.12	11.4	53	27	34.1	1273	29.661	9.02	22.68	2.12
USA	USA388	10	34.8	27.6	0.12	11.4	53	27	34.1	1273	29.661	9.02	22.68	2.12
USA	USA388	11	35.8	28.6	0.12	11.4	53	27	34.1	1273	29.661	9.02	22.68	2.12
USA	USA388	12	35.9	28.7	0.12	11.4	53	27	34.1	1273	29.661	9.02	22.68	2.12
USA	USA389	0	9.1	3.4	0.46	9.1	55	25	31.1	1273	64.127	9.02	22.68	2.12
USA	USA389	1	14.6	8.9	0.46	9.1	55	25	31.1	1273	64.127	9.02	22.68	2.12
USA	USA389	2	16.5	10.8	0.46	9.1	55	25	31.1	1273	64.127	9.02	22.68	2.12
USA	USA389	3	19.2	13.5	0.46	9.1	55	25	31.1	1273	64.127	9.02	22.68	2.12
USA	USA389	4	20.5	14.8	0.46	9.1	55	25	31.1	1273	64.127	9.02	22.68	2.12
USA	USA389	5	23.4	17.7	0.46	9.1	55	25	31.1	1273	64.127	9.02	22.68	2.12
USA	USA389	6	25.5	19.8	0.46	9.1	55	25	31.1	1273	64.127	9.02	22.68	2.12
USA	USA389	7	26	20.3	0.46	9.1	55	25	31.1	1273	64.127	9.02	22.68	2.12
USA	USA389	8	27.7	22	0.46	9.1	55	25	31.1	1273	64.127	9.02	22.68	2.12
USA	USA389	9	29	23.3	0.46	9.1	55	25	31.1	1273	64.127	9.02	22.68	2.12
USA	USA389	10	30.3	24.6	0.46	9.1	55	25	31.1	1273	64.127	9.02	22.68	2.12
USA	USA389	11	30.9	25.2	0.46	9.1	55	25	31.1	1273	64.127	9.02	22.68	2.12
USA	USA389	12	32	26.3	0.46	9.1	55	25	31.1	1273	64.127	9.02	22.68	2.12
USA	USA392	0	10.1	0	0.2	10.1	55	27	34.5	1273	32.502	9.02	22.68	2.12
USA	USA392	1	13.9	3.8	0.2	10.1	55	27	34.5	1273	32.502	9.02	22.68	2.12
USA	USA392	2	18.8	8.7	0.2	10.1	55	27	34.5	1273	32.502	9.02	22.68	2.12
USA	USA392	3	22.3	12.2	0.2	10.1	55	27	34.5	1273	32.502	9.02	22.68	2.12
USA	USA392	4	24.9	14.8	0.2	10.1	55	27	34.5	1273	32.502	9.02	22.68	2.12
USA	USA392	5	25.4	15.3	0.2	10.1	55	27	34.5	1273	32.502	9.02	22.68	2.12
USA	USA392	6	27.4	17.3	0.2	10.1	55	27	34.5	1273	32.502	9.02	22.68	2.12
USA	USA392	7	29.2	19.1	0.2	10.1	55	27	34.5	1273	32.502	9.02	22.68	2.12
USA	USA392	8	30.6	20.5	0.2	10.1	55	27	34.5	1273	32.502	9.02	22.68	2.12
USA	USA392	9	32	21.9	0.2	10.1	55	27	34.5	1273	32.502	9.02	22.68	2.12
USA	USA392	10	32.6	22.5	0.2	10.1	55	27	34.5	1273	32.502	9.02	22.68	2.12
USA	USA392	11	33.9	23.8	0.2	10.1	55	27	34.5	1273	32.502	9.02	22.68	2.12
USA	USA392	12	35	24.9	0.2	10.1	55	27	34.5	1273	32.502	9.02	22.68	2.12
VIA	VIA105	0	9.5	0	0.76	9.5	45	25.5	32.1	1190	31.919	8.53	35.45	0.14
VIA	VIA105	1	12.6	3.1	0.76	9.5	45	25.5	32.1	1190	31.919	8.53	35.45	0.14
VIA	VIA105	2	15.3	5.8	0.76	9.5	45	25.5	32.1	1190	31.919	8.53	35.45	0.14
VIA	VIA105	3	17.4	7.9	0.76	9.5	45	25.5	32.1	1190	31.919	8.53	35.45	0.14
VIA	VIA105	4	20.8	11.3	0.76	9.5	45	25.5	32.1	1190	31.919	8.53	35.45	0.14
VIA	VIA105	5	23	13.5	0.76	9.5	45	25.5	32.1	1190	31.919	8.53	35.45	0.14
VIA	VIA105	6	25.5	16	0.76	9.5	45	25.5	32.1	1190	31.919	8.53	35.45	0.14
VIA	VIA105	7	26.9	17.4	0.76	9.5	45	25.5	32.1	1190	31.919	8.53	35.45	0.14
VIA	VIA105	8	28.1	18.6	0.76	9.5	45	25.5	32.1	1190	31.919	8.53	35.45	0.14
VIA	VIA105	9	29.3	19.8	0.76	9.5	45	25.5	32.1	1190	31.919	8.53	35.45	0.14
VIA	VIA105	10	30.1	20.6	0.76	9.5	45	25.5	32.1	1190	31.919	8.53	35.45	0.14
VIA	VIA105	11	31	21.5	0.76	9.5	45	25.5	32.1	1190	31.919	8.53	35.45	0.14
VIA	VIA105	12	31.9	22.4	0.76	9.5	45	25.5	32.1	1190	31.919	8.53	35.45	0.14
VIA	VIA106	0	9.9	2	0.4	9.9	59	23.5	28.2	1190	23.124	8.53	35.45	0.14
VIA	VIA106	1	12.4	4.5	0.4	9.9	59	23.5	28.2	1190	23.124	8.53	35.45	0.14
VIA	VIA106	2	15.6	7.7	0.4	9.9	59	23.5	28.2	1190	23.124	8.53	35.45	0.14
VIA	VIA106	3	18	10.1	0.4	9.9	59	23.5	28.2	1190	23.124	8.53	35.45	0.14
VIA	VIA106	4	19.9	12	0.4	9.9	59	23.5	28.2	1190	23.124	8.53	35.45	0.14
VIA	VIA106	5	22.2	14.3	0.4	9.9	59	23.5	28.2	1190	23.124	8.53	35.45	0.14
VIA	VIA106	6	24.4	16.5	0.4	9.9	59	23.5	28.2	1190	23.124	8.53	35.45	0.14
VIA	VIA106	7	26.1	18.2	0.4	9.9	59	23.5	28.2	1190	23.124	8.53	35.45	0.14
VIA	VIA106	8	26.5	18.6	0.4	9.9	59	23.5	28.2	1190	23.124	8.53	35.45	0.14
VIA	VIA106	9	27.8	19.9	0.4	9.9	59	23.5	28.2	1190	23.124	8.53	35.45	0.14
VIA	VIA106	10	28.7	20.8	0.4	9.9	59	23.5	28.2	1190	23.124	8.53	35.45	0.14
VIA	VIA106	11	29.3	21.4	0.4	9.9	59	23.5	28.2	1190	23.124	8.53	35.45	0.14
VIA	VIA106	12	30.6	22.7	0.4	9.9	59	23.5	28.2	1190	23.124	8.53	35.45	0.14
VIA	VIA111	0	13.1	0	0.75	13.1	57	27	32.4	1190	46.501	8.53	35.45	0.14
VIA	VIA111	1	15.2	2.1	0.75	13.1	57	27	32.4	1190	46.501	8.53	35.45	0.14
VIA	VIA111	2	20.3	7.2	0.75	13.1	57	27	32.4	1190	46.501	8.53	35.45	0.14
VIA	VIA111	3	22	8.9	0.75	13.1	57	27	32.4	1190	46.501	8.53	35.45	0.14
VIA	VIA111	4	22.7	9.6	0.75	13.1	57	27	32.4	1190	46.501	8.53	35.45	0.14
VIA	VIA111	5	25.3	12.2	0.75	13.1	57	27	32.4	1190	46.501	8.53	35.45	0.14
VIA	VIA111	6	26.9	13.8	0.75	13.1	57	27	32.4	1190	46.501	8.53	35.45	0.14
VIA	VIA111	7	27.9	14.8	0.75	13.1	57	27	32.4	1190	46.501	8.53	35.45	0.14
VIA	VIA111	8	29.1	16	0.75	13.1	57	27	32.4	1190	46.501	8.53	35.45	0.14
VIA	VIA111	9	29.9	16.8	0.75	13.1	57	27	32.4	1190	46.501	8.53	35.45	0.14
VIA	VIA111	10	31.1	18	0.75	13.1	57	27	32.4	1190	46.501	8.53	35.45	0.14
VIA	VIA111	11	32.5	19.4	0.75	13.1	57	27	32.4	1190	46.501	8.53	35.45	0.14
VIA	VIA111	12	33.1	20	0.75	13.1	57	27	32.4	1190	46.501	8.53	35.45	0.14
VIA	VIA113	0	11.1	3.2	0.11	11.1	51	25.5	33.1	1190	23.372	8.53	35.45	0.14
VIA	VIA113	1	14.8	6.9	0.11	11.1	51	25.5	33.1	1190	23.372	8.53	35.45	0.14
VIA	VIA113	2	17.9	10	0.11	11.1	51	25.5	33.1	1190	23.372	8.53	35.45	0.14
VIA	VIA113	3	21.2	13.3	0.11	11.1	51	25.5	33.1	1190	23.372	8.53	35.45	0.14
VIA	VIA113	4	23.1	15.2	0.11	11.1	51	25.5	33.1	1190	23.372	8.53	35.45	0.14
VIA	VIA113	5	25.6	17.7	0.11	11.1	51	25.5	33.1	1190	23.372	8.53	35.45	0.14
VIA	VIA113	6	27.7	19.8	0.11	11.1	51	25.5	33.1	1190	23.372	8.53	35.45	0.14
VIA	VIA113	7	28.9	21	0.11	11.1	51	25.5	33.1	1190	23.372	8.53	35.45	0.14
VIA	VIA113	8	30.6	22.7	0.11	11.1	51	25.5	33.1	1190	23.372	8.53	35.45	0.14
VIA	VIA113	9	31.8	23.9	0.11	11.1	51	25.5	33.1	1190	23.372	8.53	35.45	0.14
VIA	VIA113	10	32.8	24.9	0.11	11.1	51	25.5	33.1	1190	23.372	8.53	35.45	0.14
VIA	VIA113	11	33.8	25.9	0.11	11.1	51	25.5	33.1	1190	23.372	8.53	35.45	0.14
VIA	VIA113	12	34.7	26.8	0.11	11.1	51	25.5	33.1	1190	23.372	8.53	35.45	0.14
VIA	VIA114	0	9	0	0.53	9	58	23.5	30.5	1190	38.276	8.53	35.45	0.14
VIA	VIA114	1	11.8	2.8	0.53	9	58	23.5	30.5	1190	38.276	8.53	35.45	0.14
VIA	VIA114	2	14.1	5.1	0.53	9	58	23.5	30.5	1190	38.276	8.53	35.45	0.14
VIA	VIA114	3	18.6	9.6	0.53	9	58	23.5	30.5	1190	38.276	8.53	35.45	0.14
VIA	VIA114	4	21	12	0.53	9	58	23.5	30.5	1190	38.276	8.53	35.45	0.14
VIA	VIA114	5	22	13	0.53	9	58	23.5	30.5	1190	38.276	8.53	35.45	0.14
VIA	VIA114	6	24.6	15.6	0.53	9	58	23.5	30.5	1190	38.276	8.53	35.45	0.14
VIA	VIA114	7	25.6	16.6	0.53	9	58	23.5	30.5	1190	38.276	8.53	35.45	0.14
VIA	VIA114	8	27.2	18.2	0.53	9	58	23.5	30.5	1190	38.276	8.53	35.45	0.14
VIA	VIA114	9	27.6	18.6	0.53	9	58	23.5	30.5	1190	38.276	8.53	35.45	0.14
VIA	VIA114	10	28.9	19.9	0.53	9	58	23.5	30.5	1190	38.276	8.53	35.45	0.14
VIA	VIA114	11	29.9	20.9	0.53	9	58	23.5	30.5	1190	38.276	8.53	35.45	0.14
VIA	VIA114	12	31.2	22.2	0.53	9	58	23.5	30.5	1190	38.276	8.53	35.45	0.14
VIA	VIA80	0	11.8	0	0.02	11.8	56	27	30.1	1190	18.892	8.53	35.45	0.14
VIA	VIA80	1	13.9	2.1	0.02	11.8	56	27	30.1	1190	18.892	8.53	35.45	0.14
VIA	VIA80	2	18	6.2	0.02	11.8	56	27	30.1	1190	18.892	8.53	35.45	0.14
VIA	VIA80	3	20.6	8.8	0.02	11.8	56	27	30.1	1190	18.892	8.53	35.45	0.14
VIA	VIA80	4	22.4	10.6	0.02	11.8	56	27	30.1	1190	18.892	8.53	35.45	0.14
VIA	VIA80	5	24.2	12.4	0.02	11.8	56	27	30.1	1190	18.892	8.53	35.45	0.14
VIA	VIA80	6	26.2	14.4	0.02	11.8	56	27	30.1	1190	18.892	8.53	35.45	0.14
VIA	VIA80	7	27.9	16.1	0.02	11.8	56	27	30.1	1190	18.892	8.53	35.45	0.14
VIA	VIA80	8	28.8	17	0.02	11.8	56	27	30.1	1190	18.892	8.53	35.45	0.14
VIA	VIA80	9	30.1	18.3	0.02	11.8	56	27	30.1	1190	18.892	8.53	35.45	0.14
VIA	VIA80	10	31.7	19.9	0.02	11.8	56	27	30.1	1190	18.892	8.53	35.45	0.14
VIA	VIA80	11	32.3	20.5	0.02	11.8	56	27	30.1	1190	18.892	8.53	35.45	0.14
VIA	VIA80	12	32.9	21.1	0.02	11.8	56	27	30.1	1190	18.892	8.53	35.45	0.14
VIA	VIA82	0	11.7	4.1	0.01	11.7	56	22.5	27.4	1190	16.123	8.53	35.45	0.14
VIA	VIA82	1	15.1	7.5	0.01	11.7	56	22.5	27.4	1190	16.123	8.53	35.45	0.14
VIA	VIA82	2	17.8	10.2	0.01	11.7	56	22.5	27.4	1190	16.123	8.53	35.45	0.14
VIA	VIA82	3	19.2	11.6	0.01	11.7	56	22.5	27.4	1190	16.123	8.53	35.45	0.14
VIA	VIA82	4	20.8	13.2	0.01	11.7	56	22.5	27.4	1190	16.123	8.53	35.45	0.14
VIA	VIA82	5	21.8	14.2	0.01	11.7	56	22.5	27.4	1190	16.123	8.53	35.45	0.14
VIA	VIA82	6	23.5	15.9	0.01	11.7	56	22.5	27.4	1190	16.123	8.53	35.45	0.14
VIA	VIA82	7	25.4	17.8	0.01	11.7	56	22.5	27.4	1190	16.123	8.53	35.45	0.14
VIA	VIA82	8	26.1	18.5	0.01	11.7	56	22.5	27.4	1190	16.123	8.53	35.45	0.14
VIA	VIA82	9	27.2	19.6	0.01	11.7	56	22.5	27.4	1190	16.123	8.53	35.45	0.14
VIA	VIA82	10	28.2	20.6	0.01	11.7	56	22.5	27.4	1190	16.123	8.53	35.45	0.14
VIA	VIA82	11	28.7	21.1	0.01	11.7	56	22.5	27.4	1190	16.123	8.53	35.45	0.14
VIA	VIA82	12	29.8	22.2	0.01	11.7	56	22.5	27.4	1190	16.123	8.53	35.45	0.14
VIA	VIA88	0	10.5	0	0.65	10.5	53	26	31.5	1190	27.327	8.53	35.45	0.14
VIA	VIA88	1	13.3	2.8	0.65	10.5	53	26	31.5	1190	27.327	8.53	35.45	0.14
VIA	VIA88	2	16.7	6.2	0.65	10.5	53	26	31.5	1190	27.327	8.53	35.45	0.14
VIA	VIA88	3	19.1	8.6	0.65	10.5	53	26	31.5	1190	27.327	8.53	35.45	0.14
VIA	VIA88	4	21	10.5	0.65	10.5	53	26	31.5	1190	27.327	8.53	35.45	0.14
VIA	VIA88	5	23	12.5	0.65	10.5	53	26	31.5	1190	27.327	8.53	35.45	0.14
VIA	VIA88	6	24.5	14	0.65	10.5	53	26	31.5	1190	27.327	8.53	35.45	0.14
VIA	VIA88	7	26.2	15.7	0.65	10.5	53	26	31.5	1190	27.327	8.53	35.45	0.14
VIA	VIA88	8	27.5	17	0.65	10.5	53	26	31.5	1190	27.327	8.53	35.45	0.14
VIA	VIA88	9	28.3	17.8	0.65	10.5	53	26	31.5	1190	27.327	8.53	35.45	0.14
VIA	VIA88	10	29.3	18.8	0.65	10.5	53	26	31.5	1190	27.327	8.53	35.45	0.14
VIA	VIA88	11	30.1	19.6	0.65	10.5	53	26	31.5	1190	27.327	8.53	35.45	0.14
VIA	VIA88	12	30.8	20.3	0.65	10.5	53	26	31.5	1190	27.327	8.53	35.45	0.14
VIA	VIA96	0	10.1	0	0.7	10.1	55	25.5	30.4	1190	24.38	8.53	35.45	0.14
VIA	VIA96	1	13.6	3.5	0.7	10.1	55	25.5	30.4	1190	24.38	8.53	35.45	0.14
VIA	VIA96	2	17	6.9	0.7	10.1	55	25.5	30.4	1190	24.38	8.53	35.45	0.14
VIA	VIA96	3	20.6	10.5	0.7	10.1	55	25.5	30.4	1190	24.38	8.53	35.45	0.14
VIA	VIA96	4	22	11.9	0.7	10.1	55	25.5	30.4	1190	24.38	8.53	35.45	0.14
VIA	VIA96	5	24.7	14.6	0.7	10.1	55	25.5	30.4	1190	24.38	8.53	35.45	0.14
VIA	VIA96	6	26.3	16.2	0.7	10.1	55	25.5	30.4	1190	24.38	8.53	35.45	0.14
VIA	VIA96	7	27.3	17.2	0.7	10.1	55	25.5	30.4	1190	24.38	8.53	35.45	0.14
VIA	VIA96	8	28.2	18.1	0.7	10.1	55	25.5	30.4	1190	24.38	8.53	35.45	0.14
VIA	VIA96	9	29.4	19.3	0.7	10.1	55	25.5	30.4	1190	24.38	8.53	35.45	0.14
VIA	VIA96	10	30.5	20.4	0.7	10.1	55	25.5	30.4	1190	24.38	8.53	35.45	0.14
VIA	VIA96	11	31.2	21.1	0.7	10.1	55	25.5	30.4	1190	24.38	8.53	35.45	0.14
VIA	VIA96	12	32.2	22.1	0.7	10.1	55	25.5	30.4	1190	24.38	8.53	35.45	0.14
VIA	VIA98	0	10.4	0	0.34	10.4	53	26	32.1	1190	25.563	8.53	35.45	0.14
VIA	VIA98	1	12.4	2	0.34	10.4	53	26	32.1	1190	25.563	8.53	35.45	0.14
VIA	VIA98	2	15.7	5.3	0.34	10.4	53	26	32.1	1190	25.563	8.53	35.45	0.14
VIA	VIA98	3	19.6	9.2	0.34	10.4	53	26	32.1	1190	25.563	8.53	35.45	0.14
VIA	VIA98	4	22.1	11.7	0.34	10.4	53	26	32.1	1190	25.563	8.53	35.45	0.14
VIA	VIA98	5	25	14.6	0.34	10.4	53	26	32.1	1190	25.563	8.53	35.45	0.14
VIA	VIA98	6	25	14.6	0.34	10.4	53	26	32.1	1190	25.563	8.53	35.45	0.14
VIA	VIA98	7	27.6	17.2	0.34	10.4	53	26	32.1	1190	25.563	8.53	35.45	0.14
VIA	VIA98	8	29.2	18.8	0.34	10.4	53	26	32.1	1190	25.563	8.53	35.45	0.14
VIA	VIA98	9	29.5	19.1	0.34	10.4	53	26	32.1	1190	25.563	8.53	35.45	0.14
VIA	VIA98	10	30.5	20.1	0.34	10.4	53	26	32.1	1190	25.563	8.53	35.45	0.14
VIA	VIA98	11	31.2	20.8	0.34	10.4	53	26	32.1	1190	25.563	8.53	35.45	0.14
VIA	VIA98	12	31.9	21.5	0.34	10.4	53	26	32.1	1190	25.563	8.53	35.45	0.14
